# Supplementary material for: (1-Adamant­yl)(2-methyl­phen­yl)methanone
Source: Acta Crystallogr Sect E Struct Rep Online. 2010 Nov 24;66(Pt 12):o3292. doi: 10.1107/S160053681004818X (PMC3011809; doi:10.1107/S160053681004818X)
Supplement: Supplementary file 2 [file e-66-o3292-Isup2.hkl]

# 
# h,k,l, Fc-squared, Fo-squared, sigma(Fo-squared) and status flag 
# 
data_I
_shelx_title ' vicha37 in P2(1)/c' 
_shelx_refln_list_code          4 
_shelx_F_calc_maximum      133.64 
_exptl_crystal_F_000       552.00 
_reflns_d_resolution_high  0.8409 
 
loop_ 
 _symmetry_equiv_pos_as_xyz 
 'x, y, z' 
 '-x, y+1/2, -z+1/2' 
 '-x, -y, -z' 
 'x, -y-1/2, z-1/2' 
 
_cell_length_a     6.6988 
_cell_length_b    12.2971 
_cell_length_c    16.7670 
_cell_angle_alpha  90.000 
_cell_angle_beta   92.244 
_cell_angle_gamma  90.000 
 
_shelx_F_squared_multiplier     1.000 
 
loop_ 
 _refln_index_h 
 _refln_index_k 
 _refln_index_l 
 _refln_F_squared_calc 
 _refln_F_squared_meas 
 _refln_F_squared_sigma 
 _refln_observed_status 
   2   0   0      438.26      428.09      7.38 o 
   3   0   0      102.95      107.33      4.39 o 
   4   0   0       89.07       83.09      4.89 o 
   5   0   0       10.05       14.98     10.79 o 
   6   0   0      123.83      108.72     17.18 o 
   7   0   0       37.00       35.93     17.04 o 
   1   1   0     4932.92     4678.96     28.94 o 
   2   1   0      378.64      381.50      4.08 o 
   3   1   0      144.70      145.80      3.89 o 
   4   1   0      757.84      773.69      9.07 o 
   5   1   0     2492.36     2476.48     35.81 o 
   6   1   0        7.99       12.41      9.14 o 
   7   1   0       68.13       65.02     11.99 o 
   1   2   0     3867.23     3677.77     17.42 o 
   2   2   0      450.60      459.51      5.37 o 
   3   2   0      268.60      285.57      4.41 o 
   4   2   0        0.16        0.00      2.79 o 
   5   2   0       96.39       86.42      6.41 o 
   6   2   0        1.40        1.73      9.07 o 
   7   2   0        4.78        0.00     11.37 o 
   1   3   0        3.49        4.67      2.56 o 
   2   3   0      151.50      166.33      3.77 o 
   3   3   0       82.50       74.70      3.20 o 
   4   3   0       29.88       39.38      4.29 o 
   5   3   0       19.41       21.38      4.31 o 
   6   3   0        9.33        7.30      6.94 o 
   7   3   0        3.52        3.77     10.93 o 
   0   4   0       48.37       59.07      4.84 o 
   1   4   0       18.75       24.65      2.68 o 
   2   4   0      246.16      232.36      4.53 o 
   3   4   0      236.74      263.45      5.37 o 
   4   4   0      259.16      268.80      7.48 o 
   5   4   0       52.32       51.45      5.24 o 
   6   4   0       37.18       33.04      6.98 o 
   7   4   0       48.20       50.49      8.71 o 
   1   5   0      230.61      251.50      4.80 o 
   2   5   0       10.71       10.71      2.61 o 
   3   5   0       90.31       93.03      3.93 o 
   4   5   0       98.29      102.98      5.66 o 
   5   5   0       14.07        9.10      4.44 o 
   6   5   0      131.41      132.53     13.18 o 
   7   5   0        9.42        5.19      9.27 o 
   0   6   0     4020.30     4375.07     35.15 o 
   1   6   0       90.59       83.31      4.20 o 
   2   6   0       63.31       55.07      4.62 o 
   3   6   0      562.51      550.66      9.51 o 
   4   6   0      200.13      201.49      8.51 o 
   5   6   0      291.96      312.83     12.73 o 
   6   6   0      144.71      132.23     12.57 o 
   7   6   0        0.04        0.00     10.03 o 
   1   7   0       42.41       46.08      7.90 o 
   2   7   0      138.55      145.25      7.35 o 
   3   7   0        0.55        0.42      5.60 o 
   4   7   0       39.07       44.24      7.33 o 
   5   7   0       49.49       38.18      7.43 o 
   6   7   0       31.10       36.74      8.22 o 
   0   8   0      569.20      586.56     26.98 o 
   1   8   0        0.00        4.92      6.45 o 
   2   8   0       39.19       37.42      9.17 o 
   3   8   0     1826.57     1781.91     24.61 o 
   4   8   0      158.87      159.56      9.97 o 
   5   8   0      189.72      186.36     11.32 o 
   6   8   0        0.94        0.55      7.90 o 
   1   9   0       10.38       11.81      7.12 o 
   2   9   0      137.28      127.15     12.34 o 
   3   9   0      189.33      188.22     14.34 o 
   4   9   0      283.21      286.97     16.29 o 
   5   9   0        1.91        8.80      9.36 o 
   6   9   0       12.41       15.33      8.40 o 
   0  10   0       48.19       34.23     15.20 o 
   1  10   0        7.76       13.55      7.81 o 
   2  10   0        1.02        1.88      7.37 o 
   3  10   0      771.20      763.46     24.48 o 
   4  10   0       40.20       39.63     10.49 o 
   5  10   0       12.66       14.25      8.90 o 
   1  11   0        2.45        2.04      7.70 o 
   2  11   0        0.01        0.00      7.76 o 
   3  11   0      109.88      118.61     13.41 o 
   4  11   0       14.87        0.00      9.06 o 
   5  11   0        3.19        0.00     16.65 o 
   0  12   0        0.00        0.00      9.51 o 
   1  12   0      243.23      225.54     13.23 o 
   2  12   0       39.89       40.40      9.86 o 
   3  12   0       10.75       14.46      8.66 o 
   4  12   0       11.83       10.31     14.56 o 
   1  13   0       27.89       31.73      9.83 o 
   2  13   0      134.46      148.46     12.75 o 
   3  13   0      187.63      218.58     14.78 o 
   0  14   0       93.12       91.67     12.08 o 
   1  14   0        0.66        3.00      7.76 o 
   2  14   0      214.36      268.61     16.03 o 
  -7   1   1       48.01       49.66     11.78 o 
  -6   1   1      149.23      152.07     13.09 o 
  -5   1   1       76.44       90.32     10.29 o 
  -4   1   1       24.60       21.63      3.01 o 
  -3   1   1      329.59      397.62      6.19 o 
  -2   1   1       40.31       33.17      2.74 o 
  -1   1   1      634.42      602.52      9.90 o 
   1   1   1     5111.36     4950.49     16.14 o 
   2   1   1      281.95      277.66      4.14 o 
   3   1   1      250.19      239.54      3.94 o 
   4   1   1      171.06      173.17      4.94 o 
   5   1   1        0.70        2.16      5.49 o 
   6   1   1        2.83        0.24      9.51 o 
   7   1   1      118.63      109.19     13.78 o 
  -7   2   1        0.07        4.61     10.39 o 
  -6   2   1        2.03        5.64      8.54 o 
  -5   2   1       28.53       23.37      6.65 o 
  -4   2   1      237.53      240.31      6.53 o 
  -3   2   1     1274.38     1328.29     11.25 o 
  -2   2   1     1186.60     1177.56      9.14 o 
  -1   2   1      155.17      129.57      4.06 o 
   0   2   1      804.42      766.35     11.86 o 
   1   2   1        0.19        1.64      2.45 o 
   2   2   1      928.91      947.48      7.31 o 
   3   2   1      234.85      232.14      5.01 o 
   4   2   1      297.84      301.52      6.32 o 
   5   2   1       41.53       41.29      5.77 o 
   6   2   1      590.24      598.56     21.14 o 
   7   2   1       23.42       17.39     10.42 o 
  -7   3   1        0.04        2.55      9.27 o 
  -6   3   1      128.42      141.31     10.54 o 
  -5   3   1       50.79       43.84      5.53 o 
  -4   3   1      141.39      156.88      5.95 o 
  -3   3   1      276.94      283.97      5.39 o 
  -2   3   1       72.27       70.07      2.99 o 
  -1   3   1        3.43        1.67      2.96 o 
   0   3   1       43.51       44.47      3.06 o 
   1   3   1       50.89       42.34      3.43 o 
   2   3   1      280.05      277.38      4.50 o 
   3   3   1     1443.71     1466.16     12.56 o 
   4   3   1       77.91       76.78      5.81 o 
   5   3   1       62.21       53.04      5.80 o 
   6   3   1       83.79       91.45      9.05 o 
   7   3   1       49.81       56.97     11.45 o 
  -7   4   1       76.14       64.66      9.25 o 
  -6   4   1        2.17        2.57      7.13 o 
  -5   4   1       50.13       42.21      4.82 o 
  -4   4   1      319.97      349.58      8.28 o 
  -3   4   1       18.80       30.67      2.90 o 
  -2   4   1      451.65      458.34      7.51 o 
  -1   4   1     1493.23     1510.04     12.50 o 
   0   4   1     3573.24     3438.09     18.36 o 
   1   4   1     1310.79     1328.95     11.87 o 
   2   4   1      206.15      199.56      4.86 o 
   3   4   1       85.45       95.52      3.83 o 
   4   4   1       19.18       12.65      4.50 o 
   5   4   1        0.04        2.79      5.07 o 
   6   4   1       53.96       49.71      8.41 o 
   7   4   1        0.15        0.20      8.35 o 
  -7   5   1        2.80       11.85      9.33 o 
  -6   5   1       62.48       69.96     11.51 o 
  -5   5   1      104.53      110.79      6.33 o 
  -4   5   1       26.16       22.02      4.22 o 
  -3   5   1       10.65        7.50      2.56 o 
  -2   5   1       38.05       32.64      2.12 o 
  -1   5   1       60.89       68.34      2.73 o 
   0   5   1     3320.46     3324.00     36.72 o 
   1   5   1      664.57      675.84     11.82 o 
   2   5   1       12.93       12.80      2.51 o 
   3   5   1       19.49       12.12      3.50 o 
   4   5   1       73.30       75.63      5.74 o 
   5   5   1      160.52      169.86     10.04 o 
   6   5   1      202.15      198.26     16.69 o 
   7   5   1        6.43       12.30      9.06 o 
  -7   6   1       29.67       26.04     10.02 o 
  -6   6   1        8.24        4.13      9.33 o 
  -5   6   1      248.39      230.53      9.59 o 
  -4   6   1       17.33       15.71      5.25 o 
  -3   6   1      266.82      258.18      7.03 o 
  -2   6   1      356.98      346.01      8.38 o 
  -1   6   1     1537.86     1493.69     10.70 o 
   0   6   1       89.92       81.00      6.09 o 
   1   6   1      587.96      587.06     11.94 o 
   2   6   1        3.51        4.73      3.69 o 
   3   6   1        3.05        1.72      5.01 o 
   4   6   1        7.13        8.72      6.14 o 
   5   6   1      187.35      189.38     10.61 o 
   6   6   1      115.04      110.44      9.93 o 
   7   6   1        1.04        7.07     10.01 o 
  -6   7   1       57.14       47.63     11.68 o 
  -5   7   1       14.48       16.46      5.92 o 
  -4   7   1      211.50      202.98      9.00 o 
  -3   7   1        0.30        2.82      3.87 o 
  -2   7   1        9.95       10.97      4.18 o 
  -1   7   1       90.80       97.57      5.35 o 
   0   7   1     2425.90     2506.96     24.99 o 
   1   7   1       65.11       59.86      5.46 o 
   2   7   1     1423.64     1405.63     19.12 o 
   3   7   1      188.11      187.92      9.05 o 
   4   7   1      205.63      203.69     10.41 o 
   5   7   1       51.13       43.18      7.99 o 
   6   7   1       49.08       43.66      8.44 o 
  -6   8   1       54.64       68.16     11.72 o 
  -5   8   1       64.92       68.40      8.59 o 
  -4   8   1        7.66        6.42      5.79 o 
  -3   8   1     3391.74     3364.03     28.94 o 
  -2   8   1       68.51       69.16      7.91 o 
  -1   8   1      202.03      194.94     12.55 o 
   0   8   1      103.07      106.65      7.54 o 
   1   8   1      141.03      156.99      7.56 o 
   2   8   1       35.43       28.78      8.69 o 
   3   8   1       49.55       48.67      6.78 o 
   4   8   1       65.42       62.04      7.87 o 
   5   8   1       38.80       46.50      8.04 o 
   6   8   1        5.11        0.90      8.39 o 
  -6   9   1        6.48        0.18      8.26 o 
  -5   9   1       42.24       49.60     11.72 o 
  -4   9   1      387.20      365.09     17.62 o 
  -3   9   1      190.67      199.35     14.13 o 
  -2   9   1       21.37       17.22      8.78 o 
  -1   9   1       47.85       48.81     10.19 o 
   0   9   1       45.64       47.51      6.92 o 
   1   9   1        6.27        8.17      6.98 o 
   2   9   1     1455.36     1375.02     24.10 o 
   3   9   1       51.98       53.15      9.51 o 
   4   9   1      444.00      435.14     19.10 o 
   5   9   1       22.49       20.63      8.26 o 
   6   9   1        7.32       10.93      8.54 o 
  -5  10   1        5.93        8.48      9.59 o 
  -4  10   1        5.57        0.00     10.29 o 
  -3  10   1      336.92      336.10     17.62 o 
  -2  10   1       95.04      101.61     10.07 o 
  -1  10   1      101.95       94.93     11.81 o 
   0  10   1       33.48       33.58      8.29 o 
   1  10   1      135.20      128.72     10.36 o 
   2  10   1       13.92       15.85      7.77 o 
   3  10   1       79.16       89.22     11.84 o 
   4  10   1       24.67       20.34      8.56 o 
   5  10   1      130.96      148.44     14.65 o 
  -5  11   1        5.56       12.06     11.79 o 
  -4  11   1        8.15        0.23     10.90 o 
  -3  11   1      166.61      160.04     13.90 o 
  -2  11   1        9.92       16.41      8.70 o 
  -1  11   1        0.20        0.00      7.79 o 
   0  11   1        3.54        0.00      7.68 o 
   1  11   1       39.29       36.87      8.21 o 
   2  11   1        3.52        4.47      7.50 o 
   3  11   1      124.20      116.59     11.29 o 
   4  11   1        0.21        3.20     10.11 o 
   5  11   1        6.41       21.37     11.08 o 
  -4  12   1       36.66       33.27     11.22 o 
  -3  12   1        0.95        6.11      9.00 o 
  -2  12   1       51.25       51.20      9.59 o 
  -1  12   1        4.39        9.50      8.07 o 
   0  12   1      173.84      164.10     11.20 o 
   1  12   1        0.06        0.00      8.12 o 
   2  12   1        7.53        5.73      8.52 o 
   3  12   1       15.57       18.49      8.55 o 
   4  12   1        4.89       30.70     18.43 o 
  -3  13   1       35.33       53.22     10.73 o 
  -2  13   1        7.55        0.00      8.29 o 
  -1  13   1        5.02        4.91      7.35 o 
   0  13   1       51.91       31.27      7.84 o 
   1  13   1        9.57        2.87      8.96 o 
   2  13   1      111.50      125.82     12.49 o 
   3  13   1       57.79       67.22     10.21 o 
  -2  14   1       63.43       70.13     10.59 o 
  -1  14   1       15.02       13.88      8.35 o 
   0  14   1       17.52       19.98      8.19 o 
   1  14   1       15.91       18.50     10.07 o 
   2  14   1        4.26        6.53      9.73 o 
  -7   0   2      259.61      264.31     22.87 o 
  -6   0   2      786.99      784.68     34.09 o 
  -5   0   2      639.68      657.71     27.55 o 
  -4   0   2       19.43        7.10      9.87 o 
  -3   0   2      134.78      120.42      6.32 o 
  -2   0   2       81.69       82.77      5.77 o 
  -1   0   2        0.96        0.00      2.04 o 
   1   0   2      316.62      346.89      6.65 o 
   2   0   2     2577.22     2517.42     14.75 o 
   3   0   2       24.72       23.31      3.74 o 
   4   0   2      318.82      309.62     11.34 o 
   5   0   2     2263.85     2238.47     31.03 o 
   6   0   2     2059.56     1974.99     50.92 o 
   7   0   2      251.43      262.67     24.43 o 
  -7   1   2        6.32        0.00      9.48 o 
  -6   1   2       62.77       49.84     10.72 o 
  -5   1   2        6.59       11.13      8.38 o 
  -4   1   2      397.25      446.88      9.12 o 
  -3   1   2     2964.75     2984.53     17.88 o 
  -2   1   2     3169.14     3190.85     14.42 o 
  -1   1   2     6158.97     5631.97     43.76 o 
   1   1   2    17859.91    16739.53     57.57 o 
   2   1   2     1066.83     1072.29      7.33 o 
   3   1   2        0.06        1.84      2.56 o 
   4   1   2       12.68       13.48      3.47 o 
   5   1   2        2.12        0.00      4.62 o 
   6   1   2      426.71      394.59     18.13 o 
   7   1   2       25.81       25.02     10.05 o 
  -7   2   2       82.10       96.59     12.35 o 
  -6   2   2       67.76       66.08     10.50 o 
  -5   2   2       47.27       49.94      5.51 o 
  -4   2   2      444.42      465.81      9.75 o 
  -3   2   2      482.60      509.82      7.46 o 
  -2   2   2      611.43      598.16      6.99 o 
  -1   2   2      254.62      246.76      4.62 o 
   0   2   2     1065.88     1047.04      7.76 o 
   1   2   2        2.73        5.00      2.44 o 
   2   2   2     3230.40     3215.68     14.91 o 
   3   2   2      321.53      322.43      6.05 o 
   4   2   2       40.31       39.26      4.15 o 
   5   2   2      893.51      887.61     15.43 o 
   6   2   2      580.58      564.66     20.72 o 
   7   2   2      235.43      232.41     15.84 o 
  -7   3   2       12.17       20.69     10.54 o 
  -6   3   2        7.19        3.53      7.03 o 
  -5   3   2       14.19       15.33      5.26 o 
  -4   3   2       24.03       21.05      4.33 o 
  -3   3   2      536.71      591.54      7.12 o 
  -2   3   2     1120.77     1116.33      8.37 o 
  -1   3   2      735.32      695.14      6.44 o 
   0   3   2     1119.09     1068.34      9.88 o 
   1   3   2      419.74      408.28      8.04 o 
   2   3   2      320.11      308.76      5.76 o 
   3   3   2       11.10        8.34      3.29 o 
   4   3   2       46.12       37.81      4.84 o 
   5   3   2        0.07        0.00      5.08 o 
   6   3   2      159.18      167.97     10.94 o 
   7   3   2       27.69       26.19      9.65 o 
  -7   4   2        0.58       12.32      7.58 o 
  -6   4   2       26.56       22.77      7.20 o 
  -5   4   2        4.77        4.54      4.95 o 
  -4   4   2       33.22       31.58      4.32 o 
  -3   4   2     1503.14     1646.99     12.96 o 
  -2   4   2      186.66      174.29      3.85 o 
  -1   4   2      200.06      199.09      4.32 o 
   0   4   2      685.64      707.44      7.87 o 
   1   4   2      491.53      476.83      7.17 o 
   2   4   2       30.43       23.93      2.81 o 
   3   4   2      402.55      426.28      8.03 o 
   4   4   2      516.90      507.11     11.06 o 
   5   4   2       70.61       61.54      6.26 o 
   6   4   2      123.17      123.16      8.05 o 
   7   4   2       49.91       41.83     10.91 o 
  -7   5   2        9.17        1.50     10.01 o 
  -6   5   2       38.80       36.22      6.53 o 
  -5   5   2        0.00        0.40      4.35 o 
  -4   5   2       42.35       38.99      4.50 o 
  -3   5   2       38.86       35.88      3.26 o 
  -2   5   2        5.61        8.67      2.01 o 
  -1   5   2      437.64      442.45      5.97 o 
   0   5   2        2.44        3.52      2.79 o 
   1   5   2     1959.76     2144.20     16.21 o 
   2   5   2       42.78       35.21      2.91 o 
   3   5   2       97.69      103.08      4.87 o 
   4   5   2       22.90       20.53      5.81 o 
   5   5   2       15.13       18.27      6.56 o 
   6   5   2       22.64       18.52      7.01 o 
   7   5   2       83.64       81.29     12.97 o 
  -7   6   2        0.16        0.00     13.99 o 
  -6   6   2      222.55      230.17     12.67 o 
  -5   6   2        0.10        2.69      5.28 o 
  -4   6   2       65.46       58.16      6.21 o 
  -3   6   2        6.90        4.37      3.03 o 
  -2   6   2       19.95       23.15      2.99 o 
  -1   6   2      100.50       98.23      3.45 o 
   0   6   2      511.82      543.93      8.66 o 
   1   6   2       57.63       62.09      5.01 o 
   2   6   2        0.00        1.74      3.88 o 
   3   6   2      453.58      435.42     10.59 o 
   4   6   2      335.69      342.01     12.18 o 
   5   6   2      373.42      368.03     13.85 o 
   6   6   2      397.79      400.97     15.79 o 
   7   6   2        2.05        0.00     10.50 o 
  -6   7   2       15.92        9.66      7.41 o 
  -5   7   2       34.13       34.57      6.22 o 
  -4   7   2       91.38       84.84      6.94 o 
  -3   7   2       97.36       93.81      5.52 o 
  -2   7   2       65.69       70.65      4.69 o 
  -1   7   2      612.85      653.47     11.12 o 
   0   7   2      497.25      525.17      9.16 o 
   1   7   2     1877.07     1965.23     20.11 o 
   2   7   2       93.09       88.26      7.32 o 
   3   7   2      531.32      495.17     11.73 o 
   4   7   2       92.87       87.67      8.29 o 
   5   7   2        8.99        9.90      7.11 o 
   6   7   2      164.73      159.57     12.58 o 
  -6   8   2       14.67       17.20      9.75 o 
  -5   8   2        0.00        0.00      7.23 o 
  -4   8   2       84.98       88.81      7.31 o 
  -3   8   2       24.27       22.84      5.41 o 
  -2   8   2      216.40      218.60     10.49 o 
  -1   8   2        1.26        4.71      5.88 o 
   0   8   2       53.01       54.19      5.37 o 
   1   8   2        0.02        4.41      4.89 o 
   2   8   2      592.16      560.10     14.74 o 
   3   8   2       37.91       41.94      7.16 o 
   4   8   2      199.65      185.55     10.55 o 
   5   8   2      304.35      285.83     13.24 o 
   6   8   2       67.69       50.12      9.43 o 
  -6   9   2       25.53       31.10     15.27 o 
  -5   9   2       94.43      102.80      9.52 o 
  -4   9   2      143.41      141.06     10.76 o 
  -3   9   2      158.96      152.09      8.32 o 
  -2   9   2     1445.49     1419.05     23.69 o 
  -1   9   2        7.09        9.70      6.69 o 
   0   9   2      121.52      134.37      7.57 o 
   1   9   2        2.81        6.60      5.28 o 
   2   9   2       78.73       80.51      7.38 o 
   3   9   2      340.87      311.79     16.07 o 
   4   9   2       35.42       34.29      9.56 o 
   5   9   2        4.51        4.69      7.72 o 
   6   9   2       19.76       16.00      8.72 o 
  -5  10   2       11.60       17.97      9.71 o 
  -4  10   2       24.88       26.71      8.80 o 
  -3  10   2      461.19      469.99     19.78 o 
  -2  10   2      105.05       95.40     10.17 o 
  -1  10   2        7.16        4.73      9.45 o 
   0  10   2        4.82        2.65      5.25 o 
   1  10   2      134.91      152.76      8.83 o 
   2  10   2      298.95      281.81     13.17 o 
   3  10   2     1006.65      989.82     27.36 o 
   4  10   2      179.35      185.34     14.64 o 
   5  10   2        0.13        9.10      9.01 o 
  -5  11   2       84.99       85.81     12.85 o 
  -4  11   2        0.87        0.00      9.86 o 
  -3  11   2       46.76       43.69      9.92 o 
  -2  11   2      192.14      190.52     12.07 o 
  -1  11   2      133.77      153.16     10.52 o 
   0  11   2       14.12        2.90      7.48 o 
   1  11   2      202.26      206.51     12.03 o 
   2  11   2        3.69        5.06      7.47 o 
   3  11   2       91.98       98.56     10.70 o 
   4  11   2        8.01        0.58     10.40 o 
   5  11   2        0.00        5.38     10.87 o 
  -4  12   2       11.96        6.58      9.44 o 
  -3  12   2       11.89       13.49      8.39 o 
  -2  12   2        0.03        4.77      8.14 o 
  -1  12   2        0.85        7.86      8.09 o 
   0  12   2        0.34        4.48      7.41 o 
   1  12   2       28.89       42.22      8.74 o 
   2  12   2       14.73        6.21      7.86 o 
   3  12   2       22.19       27.18      8.01 o 
   4  12   2       16.55       12.87      9.92 o 
  -3  13   2        4.33        6.89      8.39 o 
  -2  13   2        0.64        0.00      9.16 o 
  -1  13   2       12.05        5.30      7.53 o 
   0  13   2       42.88       44.53      9.10 o 
   1  13   2        6.33        0.69      8.60 o 
   2  13   2       76.71       72.03     10.09 o 
   3  13   2      111.98      144.05     12.18 o 
  -2  14   2       45.83       66.54      8.53 o 
  -1  14   2        1.02        0.67      8.30 o 
   0  14   2        7.44       11.99      8.71 o 
   1  14   2       17.38       25.55      9.35 o 
   2  14   2       25.89       24.47      9.82 o 
  -7   1   3       11.63        8.71      9.64 o 
  -6   1   3       48.87       46.43     10.18 o 
  -5   1   3       75.13       63.39      9.86 o 
  -4   1   3       96.64      105.51      7.41 o 
  -3   1   3       38.77       37.45      2.98 o 
  -2   1   3     3077.97     3064.88     23.87 o 
  -1   1   3      465.29      471.59      5.47 o 
   0   1   3       13.84       22.58      3.31 o 
   1   1   3      956.86      957.02      8.22 o 
   2   1   3     3128.58     3188.69     12.98 o 
   3   1   3       32.58       34.23      2.69 o 
   4   1   3        8.94        6.96      3.28 o 
   5   1   3      189.52      187.05      7.97 o 
   6   1   3       25.59       24.57      9.82 o 
   7   1   3      150.26      126.99     18.57 o 
  -7   2   3        3.63       11.76     10.25 o 
  -6   2   3      112.41      117.11     12.19 o 
  -5   2   3       49.56       57.96      7.41 o 
  -4   2   3      410.81      459.92      8.19 o 
  -3   2   3     3656.66     3640.58     20.29 o 
  -2   2   3     1371.03     1421.04     10.79 o 
  -1   2   3        0.45        1.56      2.25 o 
   0   2   3     4700.48     4448.82     14.97 o 
   1   2   3      895.33      853.08      9.99 o 
   2   2   3      853.06      839.30      8.09 o 
   3   2   3     2188.83     2270.69     12.71 o 
   4   2   3        3.68        4.42      3.36 o 
   5   2   3       93.28      101.30      6.06 o 
   6   2   3       19.61       18.11      9.97 o 
   7   2   3       33.78       47.09     11.49 o 
  -7   3   3        1.06        2.53      9.78 o 
  -6   3   3       40.54       46.23      8.40 o 
  -5   3   3       34.58       23.39      6.63 o 
  -4   3   3      247.65      252.00      6.62 o 
  -3   3   3      108.38      131.16      4.11 o 
  -2   3   3     5671.33     5769.43     21.72 o 
  -1   3   3        4.60        5.92      2.00 o 
   0   3   3      205.04      202.25      4.92 o 
   1   3   3     2098.23     2176.68     17.29 o 
   2   3   3     3889.62     3960.74     19.17 o 
   3   3   3      954.65      975.31     11.43 o 
   4   3   3       37.68       35.53      4.03 o 
   5   3   3        6.79        5.74      4.34 o 
   6   3   3       64.29       66.21      6.89 o 
   7   3   3       35.01       18.28     10.09 o 
  -7   4   3       35.82       23.90      8.19 o 
  -6   4   3        0.02        0.00      7.05 o 
  -5   4   3        1.40        0.00      5.09 o 
  -4   4   3      199.71      198.93      7.51 o 
  -3   4   3     1283.87     1436.11     13.47 o 
  -2   4   3      444.12      440.65      6.56 o 
  -1   4   3       45.00       45.43      2.69 o 
   0   4   3     1096.51     1140.17     11.38 o 
   1   4   3       21.39       17.17      3.70 o 
   2   4   3        9.84       16.17      2.79 o 
   3   4   3      483.03      496.46      8.56 o 
   4   4   3       52.08       52.73      4.94 o 
   5   4   3        1.07        1.08      5.15 o 
   6   4   3       51.87       66.09      7.41 o 
   7   4   3        3.12        0.37     13.28 o 
  -7   5   3        1.59        9.94     10.35 o 
  -6   5   3        4.19        4.89      5.77 o 
  -5   5   3       28.26       27.93      5.69 o 
  -4   5   3        3.45        4.48      3.84 o 
  -3   5   3      199.12      198.24      5.95 o 
  -2   5   3       33.58       32.78      2.80 o 
  -1   5   3      207.62      206.21      4.69 o 
   0   5   3      222.55      234.46      6.40 o 
   1   5   3      723.78      759.97     10.05 o 
   2   5   3       90.25      104.82      6.67 o 
   3   5   3       22.42       26.92      3.76 o 
   4   5   3      316.32      334.42     10.21 o 
   5   5   3      473.42      447.71     14.64 o 
   6   5   3      170.98      155.31     11.19 o 
   7   5   3       22.12        8.56     10.16 o 
  -7   6   3        5.63       22.86     17.04 o 
  -6   6   3       88.68       78.37      9.47 o 
  -5   6   3       20.13       10.72      6.49 o 
  -4   6   3       14.66       15.90      4.88 o 
  -3   6   3        1.64        3.21      3.16 o 
  -2   6   3       13.70       11.67      2.54 o 
  -1   6   3      314.29      316.24      5.84 o 
   0   6   3      577.70      638.00      9.36 o 
   1   6   3      329.26      361.49      7.27 o 
   2   6   3      501.99      490.16     12.18 o 
   3   6   3      329.99      332.66      9.69 o 
   4   6   3      132.23      133.24      7.87 o 
   5   6   3       42.27       43.35      7.97 o 
   6   6   3        1.34        4.98      6.65 o 
   7   6   3        0.65        0.70     11.42 o 
  -6   7   3       45.20       37.08      8.07 o 
  -5   7   3        3.09        2.49      5.32 o 
  -4   7   3        0.13        0.00      5.44 o 
  -3   7   3       25.05       16.91      4.13 o 
  -2   7   3      474.80      454.02     12.21 o 
  -1   7   3        2.93        6.79      3.45 o 
   0   7   3      173.27      178.27      6.06 o 
   1   7   3      283.68      277.46      7.18 o 
   2   7   3       28.34       22.58      6.06 o 
   3   7   3      102.13      110.63      7.23 o 
   4   7   3       16.58       19.66      6.82 o 
   5   7   3      306.52      304.54     13.36 o 
   6   7   3      131.38      120.58     10.30 o 
  -6   8   3        1.02        0.00      7.71 o 
  -5   8   3       25.22       24.26      6.52 o 
  -4   8   3       24.03       12.52      6.76 o 
  -3   8   3      155.55      150.26      7.86 o 
  -2   8   3       13.44        8.36      5.89 o 
  -1   8   3       71.43       75.52      4.90 o 
   0   8   3       46.50       44.51      4.60 o 
   1   8   3       28.06       35.12      5.48 o 
   2   8   3      428.91      407.18     13.06 o 
   3   8   3     1586.47     1596.81     25.29 o 
   4   8   3      214.21      213.31     11.59 o 
   5   8   3       11.97       16.30      7.92 o 
   6   8   3        1.78       10.72     11.11 o 
  -6   9   3       31.92       37.72     11.27 o 
  -5   9   3      173.74      208.80     11.96 o 
  -4   9   3        0.57        4.00      7.22 o 
  -3   9   3      503.33      501.86     13.08 o 
  -2   9   3      357.55      374.24     12.87 o 
  -1   9   3      388.90      404.77     11.24 o 
   0   9   3       17.72       20.03      4.61 o 
   1   9   3        4.90        5.71      5.30 o 
   2   9   3       26.43       22.36      6.37 o 
   3   9   3       99.76      100.72      9.35 o 
   4   9   3       38.90       40.38     10.68 o 
   5   9   3        0.04        0.00      7.42 o 
   6   9   3       11.18       17.32      8.33 o 
  -5  10   3       64.58       77.29      9.72 o 
  -4  10   3       15.99       12.22      8.04 o 
  -3  10   3      129.19      128.41      8.53 o 
  -2  10   3       53.87       52.45      7.11 o 
  -1  10   3       80.40       69.22      7.25 o 
   0  10   3        8.40        8.69      5.31 o 
   1  10   3        2.81        3.37      5.80 o 
   2  10   3      108.82      105.27      8.03 o 
   3  10   3       89.19       77.61     11.10 o 
   4  10   3       31.05       43.37     11.07 o 
   5  10   3        6.55        3.59     10.55 o 
  -5  11   3      141.61      149.57     14.58 o 
  -4  11   3       56.86       54.65     12.12 o 
  -3  11   3        1.10        6.38      8.62 o 
  -2  11   3      182.02      180.05      9.88 o 
  -1  11   3      239.57      252.22     12.51 o 
   0  11   3       46.69       65.77      8.72 o 
   1  11   3      125.67      125.93      8.52 o 
   2  11   3       26.11       15.36      7.78 o 
   3  11   3       76.81       70.23      9.77 o 
   4  11   3       66.49       85.86     18.39 o 
   5  11   3       39.36       50.18     12.36 o 
  -4  12   3        1.37        0.00     10.70 o 
  -3  12   3        7.38       12.65      8.78 o 
  -2  12   3        5.05        6.34      6.69 o 
  -1  12   3        0.00        0.00      7.54 o 
   0  12   3       18.98       24.56      7.97 o 
   1  12   3      129.94      107.43     10.12 o 
   2  12   3        7.39        6.84      8.34 o 
   3  12   3        0.60        4.33      9.29 o 
   4  12   3        0.51        0.00      8.86 o 
  -3  13   3        3.72       17.10      8.44 o 
  -2  13   3        9.54       19.67      7.12 o 
  -1  13   3        8.45        1.99      8.17 o 
   0  13   3        1.80        0.00      8.14 o 
   1  13   3       15.71       14.80      9.34 o 
   2  13   3       28.84       20.99      9.28 o 
   3  13   3        0.46        6.45      9.03 o 
  -2  14   3        5.98        9.70      7.76 o 
  -1  14   3        3.52       11.28      8.54 o 
   0  14   3        0.51        0.00      9.03 o 
   1  14   3       71.41       52.39     10.46 o 
  -7   0   4      181.55      140.96     20.66 o 
  -6   0   4        0.42        0.00     13.85 o 
  -5   0   4      314.05      299.24     20.95 o 
  -4   0   4       73.83       88.91     13.21 o 
  -3   0   4       22.88        5.75      8.17 o 
  -2   0   4       86.86       92.81      5.01 o 
  -1   0   4      139.99      124.47      4.38 o 
   0   0   4    14293.73    13045.01     58.69 o 
   1   0   4    12059.56    11430.09     64.22 o 
   2   0   4      277.70      335.29      5.27 o 
   3   0   4       33.48       31.18      4.43 o 
   4   0   4       17.64       11.95      4.17 o 
   5   0   4      295.36      307.86     13.93 o 
   6   0   4      175.94      142.45     18.68 o 
   7   0   4        1.92        4.47     16.12 o 
  -7   1   4        1.68        0.00      9.61 o 
  -6   1   4      973.86      933.20     39.34 o 
  -5   1   4      175.61      193.53     20.34 o 
  -4   1   4      520.10      516.04     13.02 o 
  -3   1   4      189.63      205.88      5.03 o 
  -2   1   4      225.10      203.51      5.55 o 
  -1   1   4      812.09      739.75      8.99 o 
   0   1   4     7644.58     7284.40     22.52 o 
   1   1   4       11.91       12.53      2.54 o 
   2   1   4      284.79      316.95      4.21 o 
   3   1   4      856.22      866.04      8.48 o 
   4   1   4     1335.56     1319.39     13.23 o 
   5   1   4      981.43      996.44     16.63 o 
   6   1   4      284.69      274.58     12.28 o 
   7   1   4      236.83      212.60     15.84 o 
  -7   2   4        1.87        0.49     11.20 o 
  -6   2   4        6.87        9.09      9.51 o 
  -5   2   4        8.10        8.89      6.56 o 
  -4   2   4        0.04        2.14      3.88 o 
  -3   2   4        4.05        7.36      2.78 o 
  -2   2   4      216.98      240.14      5.30 o 
  -1   2   4       51.99       45.86      3.18 o 
   0   2   4       27.80       30.02      2.35 o 
   1   2   4     1878.12     1796.62     10.75 o 
   2   2   4      277.64      287.44      5.20 o 
   3   2   4       65.72       54.28      2.97 o 
   4   2   4       57.18       61.06      4.53 o 
   5   2   4       36.31       39.49      5.17 o 
   6   2   4       37.45       38.75      7.59 o 
   7   2   4        3.28        7.59     10.58 o 
  -7   3   4       18.66       15.07      9.72 o 
  -6   3   4        3.44        0.00      7.11 o 
  -5   3   4       10.33        5.61      6.41 o 
  -4   3   4       30.01       38.36      3.95 o 
  -3   3   4      217.59      208.97      5.01 o 
  -2   3   4      269.07      298.08      5.81 o 
  -1   3   4      155.84      146.82      3.67 o 
   0   3   4       21.14       19.72      2.90 o 
   1   3   4      558.63      590.24      7.61 o 
   2   3   4      649.09      684.89      8.18 o 
   3   3   4      437.78      502.15      7.86 o 
   4   3   4      187.54      186.03      6.07 o 
   5   3   4      200.22      190.88      7.50 o 
   6   3   4       11.97       14.03      5.77 o 
   7   3   4       78.68       66.09     11.58 o 
  -7   4   4        0.19        4.07      8.30 o 
  -6   4   4       86.10       84.17      8.94 o 
  -5   4   4       11.08        4.18      6.01 o 
  -4   4   4        6.46        5.48      3.45 o 
  -3   4   4      107.38      108.13      4.12 o 
  -2   4   4      162.86      153.47      3.84 o 
  -1   4   4       97.90       93.00      3.49 o 
   0   4   4       48.82       50.82      2.65 o 
   1   4   4      651.08      655.57     11.03 o 
   2   4   4      551.21      563.72     11.48 o 
   3   4   4       62.37       61.05      4.29 o 
   4   4   4       58.66       63.68      5.15 o 
   5   4   4      290.17      277.68      9.96 o 
   6   4   4      148.78      144.82     10.38 o 
   7   4   4       16.34       14.09      9.56 o 
  -7   5   4        0.95        0.00     20.63 o 
  -6   5   4        1.69        8.54      5.72 o 
  -5   5   4      241.31      241.06      9.47 o 
  -4   5   4        1.13        0.00      3.64 o 
  -3   5   4       36.52       28.89      3.73 o 
  -2   5   4       12.66       16.67      2.43 o 
  -1   5   4      349.04      328.91      5.96 o 
   0   5   4      751.90      700.04     10.65 o 
   1   5   4       87.16       95.55      4.99 o 
   2   5   4     1057.06     1096.70     16.55 o 
   3   5   4      195.89      208.80      7.82 o 
   4   5   4      224.89      227.52      8.98 o 
   5   5   4       91.80       84.61      8.53 o 
   6   5   4        5.14        2.63      7.08 o 
   7   5   4       43.21       38.81     11.30 o 
  -7   6   4        0.03        8.88     10.32 o 
  -6   6   4       89.71       68.59      9.05 o 
  -5   6   4        7.68       13.74      6.51 o 
  -4   6   4       42.63       34.29      4.71 o 
  -3   6   4       18.73       23.12      3.80 o 
  -2   6   4      115.82      112.14      3.86 o 
  -1   6   4        6.32        8.20      2.53 o 
   0   6   4      796.06      831.75     12.17 o 
   1   6   4      309.19      333.06      7.16 o 
   2   6   4       94.49      100.06      7.05 o 
   3   6   4       27.79       19.47      5.84 o 
   4   6   4      564.23      566.05     13.37 o 
   5   6   4       32.30       33.50      7.63 o 
   6   6   4       64.06       61.98      8.79 o 
   7   6   4       35.90       47.53     11.15 o 
  -6   7   4       31.04       17.01      7.65 o 
  -5   7   4      115.41      117.76      9.70 o 
  -4   7   4       40.79       44.25      6.27 o 
  -3   7   4      348.16      336.79      8.73 o 
  -2   7   4       62.89       63.20      5.14 o 
  -1   7   4      344.69      338.49      7.06 o 
   0   7   4        1.08        1.75      3.49 o 
   1   7   4      935.35      918.33     12.15 o 
   2   7   4      323.37      327.56     11.21 o 
   3   7   4     1333.10     1335.16     22.19 o 
   4   7   4       36.67       39.07      6.66 o 
   5   7   4       24.80       27.39      8.04 o 
   6   7   4       72.83       55.80      9.30 o 
  -6   8   4       36.23       38.89      8.81 o 
  -5   8   4        0.70        0.00      6.05 o 
  -4   8   4      105.15      104.77      9.10 o 
  -3   8   4      251.90      250.39      9.45 o 
  -2   8   4        4.78        1.91      6.11 o 
  -1   8   4       60.47       62.61      4.85 o 
   0   8   4        7.04        9.84      3.90 o 
   1   8   4        6.95       11.16      3.78 o 
   2   8   4      237.62      218.60     10.39 o 
   3   8   4       15.25       20.89      7.20 o 
   4   8   4      481.06      482.43     15.92 o 
   5   8   4       14.05       14.07      7.30 o 
   6   8   4       50.18       61.81      9.47 o 
  -6   9   4        1.48        0.43     11.28 o 
  -5   9   4        5.45        1.35      7.61 o 
  -4   9   4        1.28        0.00      7.74 o 
  -3   9   4     1429.99     1437.75     22.21 o 
  -2   9   4      159.23      156.10      9.76 o 
  -1   9   4       21.50       24.06      5.78 o 
   0   9   4       86.85       88.89      5.84 o 
   1   9   4      199.66      221.04      9.14 o 
   2   9   4      557.21      559.49     13.95 o 
   3   9   4      258.34      237.13     11.82 o 
   4   9   4      349.17      362.63     18.28 o 
   5   9   4       31.72       27.33     10.82 o 
   6   9   4       37.77       52.04     18.00 o 
  -5  10   4       34.77       41.62      8.72 o 
  -4  10   4        1.85        6.25      7.06 o 
  -3  10   4      178.00      157.30      9.09 o 
  -2  10   4      319.86      329.40     11.75 o 
  -1  10   4       68.45       72.01      7.08 o 
   0  10   4      134.28      144.41      7.22 o 
   1  10   4       11.76        7.08      5.94 o 
   2  10   4        5.19       11.54      5.90 o 
   3  10   4       11.48        9.88      7.02 o 
   4  10   4       15.14       19.40      9.51 o 
   5  10   4        4.85       12.70      9.85 o 
  -5  11   4       16.32       25.81      9.37 o 
  -4  11   4       60.47       69.43      9.68 o 
  -3  11   4      154.53      129.55      8.99 o 
  -2  11   4       97.41       88.28      8.25 o 
  -1  11   4      331.03      322.86     11.71 o 
   0  11   4      181.53      147.32     10.74 o 
   1  11   4       57.70       49.58      7.00 o 
   2  11   4       27.68       27.15      6.44 o 
   3  11   4        1.24       11.63      7.88 o 
   4  11   4       72.30       54.30     11.43 o 
  -4  12   4       16.80       19.38     10.31 o 
  -3  12   4       40.13       45.51      9.29 o 
  -2  12   4       29.48       25.17      7.25 o 
  -1  12   4      105.76      108.49     10.52 o 
   0  12   4       19.22       14.98      7.36 o 
   1  12   4        5.61        5.42      6.34 o 
   2  12   4        0.71        0.00      7.49 o 
   3  12   4       10.19       16.49      8.85 o 
   4  12   4       17.14       15.51      8.55 o 
  -3  13   4        0.00        4.87      9.82 o 
  -2  13   4       33.83       44.54      7.74 o 
  -1  13   4       81.79       68.33      9.13 o 
   0  13   4       87.63       68.11      8.72 o 
   1  13   4       84.16       80.41     14.97 o 
   2  13   4       17.06       22.34      8.89 o 
   3  13   4       19.92       24.68     10.33 o 
  -1  14   4       31.20       40.08      9.47 o 
   0  14   4        2.19       10.44      8.57 o 
   1  14   4       24.54        0.00     15.32 o 
  -7   1   5       13.42       26.74     10.04 o 
  -6   1   5      265.65      257.07     16.07 o 
  -5   1   5        8.81        6.45      8.41 o 
  -4   1   5        0.00        1.47      5.07 o 
  -3   1   5        0.06        0.00      2.26 o 
  -2   1   5      344.47      338.79      7.04 o 
  -1   1   5      259.75      266.44      5.50 o 
   0   1   5     1685.41     1620.35      9.80 o 
   1   1   5     2471.91     2341.81     11.67 o 
   2   1   5      240.45      204.73      3.46 o 
   3   1   5       35.08       30.44      2.32 o 
   4   1   5       66.23       89.91      5.36 o 
   5   1   5       85.09       83.74      5.83 o 
   6   1   5        0.63        1.60      6.96 o 
   7   1   5        0.06        3.78     10.80 o 
  -7   2   5       23.47       29.27     12.23 o 
  -6   2   5        3.70        7.76     14.98 o 
  -5   2   5       67.19       58.00      7.60 o 
  -4   2   5        3.42        3.94      4.06 o 
  -3   2   5      321.36      365.95      7.71 o 
  -2   2   5     2080.76     2120.62     14.73 o 
  -1   2   5       23.22       26.46      2.18 o 
   0   2   5      647.08      625.05      6.38 o 
   1   2   5       55.64       58.35      2.72 o 
   2   2   5      800.76      752.29      7.55 o 
   3   2   5      677.86      735.15      8.65 o 
   4   2   5        4.66        8.73      3.53 o 
   5   2   5        3.22        4.35      4.06 o 
   6   2   5      102.37      104.94      9.32 o 
   7   2   5       64.98       76.14     11.85 o 
  -7   3   5       64.01       80.92     11.89 o 
  -6   3   5      105.42      120.01     10.25 o 
  -5   3   5       51.03       68.30      7.79 o 
  -4   3   5       64.69       71.45      5.38 o 
  -3   3   5      101.16       86.93      3.90 o 
  -2   3   5      537.50      568.91      8.12 o 
  -1   3   5       63.58       64.79      3.02 o 
   0   3   5      217.61      215.09      4.68 o 
   1   3   5      116.43      126.33      3.97 o 
   2   3   5       23.53       18.90      2.85 o 
   3   3   5        0.78        1.54      3.23 o 
   4   3   5       18.93       23.13      4.01 o 
   5   3   5      209.82      209.35      7.13 o 
   6   3   5       43.28       46.92      6.69 o 
   7   3   5      104.30      119.99     13.31 o 
  -7   4   5        0.70        8.82      7.57 o 
  -6   4   5       10.19       14.54      7.38 o 
  -5   4   5        0.10        4.97      6.31 o 
  -4   4   5      191.43      188.90      7.52 o 
  -3   4   5        0.54        0.39      3.20 o 
  -2   4   5      556.33      631.46      7.17 o 
  -1   4   5       79.30       69.48      3.25 o 
   0   4   5      204.11      205.23      4.39 o 
   1   4   5      135.56      141.48      6.05 o 
   2   4   5      941.52      976.63     10.80 o 
   3   4   5      487.14      496.64     12.25 o 
   4   4   5        1.45        4.66      4.14 o 
   5   4   5       57.15       55.52      5.73 o 
   6   4   5      122.96      128.47     10.00 o 
   7   4   5        0.25        8.34      8.92 o 
  -7   5   5       19.41       12.70      8.52 o 
  -6   5   5        0.35        0.42      6.16 o 
  -5   5   5        2.49        0.00      6.68 o 
  -4   5   5       15.15       13.62      3.86 o 
  -3   5   5       20.32       17.87      4.16 o 
  -2   5   5       44.81       47.30      2.99 o 
  -1   5   5        3.83        7.44      2.52 o 
   0   5   5        1.00        0.00      2.21 o 
   1   5   5      463.90      485.23      9.29 o 
   2   5   5        1.80        1.13      4.25 o 
   3   5   5       11.45       12.21      5.48 o 
   4   5   5        2.82        4.28      5.06 o 
   5   5   5      213.57      210.35      9.61 o 
   6   5   5        0.03        4.13      6.82 o 
   7   5   5       59.27       58.58      9.34 o 
  -7   6   5        6.77        6.20     11.48 o 
  -6   6   5      124.83      155.48     11.32 o 
  -5   6   5        2.18        3.54      6.74 o 
  -4   6   5        5.77        9.02      3.94 o 
  -3   6   5      187.99      194.63      7.23 o 
  -2   6   5       22.26       21.37      3.17 o 
  -1   6   5        0.03        2.04      2.54 o 
   0   6   5      437.76      438.05      8.34 o 
   1   6   5      238.42      237.50      7.52 o 
   2   6   5        0.54        0.36      5.10 o 
   3   6   5       21.18       19.41      5.96 o 
   4   6   5       14.95       13.58      6.62 o 
   5   6   5      134.14      137.22      8.80 o 
   6   6   5       73.08       68.00      9.42 o 
  -6   7   5        3.96        0.00      8.11 o 
  -5   7   5       82.30       69.05     10.95 o 
  -4   7   5       48.19       61.45      6.52 o 
  -3   7   5      177.00      165.47      8.45 o 
  -2   7   5        0.35        1.33      4.53 o 
  -1   7   5       17.99       21.42      3.98 o 
   0   7   5       64.33       72.16      5.73 o 
   1   7   5      260.35      265.77      7.24 o 
   2   7   5       54.22       44.36      6.52 o 
   3   7   5        1.88        0.52      6.21 o 
   4   7   5      387.95      382.64     14.14 o 
   5   7   5        9.17       12.91      7.25 o 
   6   7   5       21.48       20.49      8.35 o 
  -6   8   5       94.29      100.09     10.49 o 
  -5   8   5       11.01        3.86      9.18 o 
  -4   8   5       13.31       16.90      7.03 o 
  -3   8   5      106.93      109.19      8.51 o 
  -2   8   5      993.18      945.88     18.48 o 
  -1   8   5      356.90      350.08      7.94 o 
   0   8   5      144.60      152.09      6.60 o 
   1   8   5        6.01        7.44      3.83 o 
   2   8   5       30.49       24.16      5.95 o 
   3   8   5        1.20        3.46      6.48 o 
   4   8   5       81.24       82.43      9.27 o 
   5   8   5        0.04        0.00     11.15 o 
   6   8   5       41.28       52.85     10.95 o 
  -6   9   5        1.43        0.00     12.85 o 
  -5   9   5       15.80       21.44     10.31 o 
  -4   9   5        0.82        5.59      7.28 o 
  -3   9   5       36.06       36.62      6.63 o 
  -2   9   5       90.62       92.13      8.50 o 
  -1   9   5       18.89       13.91      4.73 o 
   0   9   5       84.08       80.67      5.67 o 
   1   9   5       55.87       59.71      6.51 o 
   2   9   5       81.01       84.15      7.39 o 
   3   9   5       64.90       64.04      8.48 o 
   4   9   5      240.67      227.05     12.82 o 
   5   9   5        2.68        6.03      9.50 o 
  -5  10   5        8.87        0.00      7.77 o 
  -4  10   5       66.31       67.23      8.69 o 
  -3  10   5       35.84       28.43      6.36 o 
  -2  10   5      123.39      113.28      8.41 o 
  -1  10   5       10.52       11.81      4.95 o 
   0  10   5      102.56       97.59      6.54 o 
   1  10   5      184.10      152.49      8.45 o 
   2  10   5      106.34      112.22      8.20 o 
   3  10   5      387.93      380.95     13.04 o 
   4  10   5        9.97       18.32      8.16 o 
   5  10   5       83.48      100.28     13.84 o 
  -4  11   5        0.13        0.00      8.02 o 
  -3  11   5       32.73       38.04      6.52 o 
  -2  11   5      158.77      157.79      9.74 o 
  -1  11   5        0.88        4.42      5.53 o 
   0  11   5      106.14       97.05      7.91 o 
   1  11   5       54.35       62.08      7.37 o 
   2  11   5       14.95       11.09      6.36 o 
   3  11   5       68.58       79.92      8.58 o 
   4  11   5       13.94       23.08     10.94 o 
  -4  12   5       35.82       24.48      8.07 o 
  -3  12   5       56.22       52.47      6.98 o 
  -2  12   5        4.84        5.44      6.77 o 
  -1  12   5      119.99      126.15      9.20 o 
   0  12   5      209.60      217.31     12.63 o 
   1  12   5       33.04       27.47      7.12 o 
   2  12   5       30.31       23.22      7.17 o 
   3  12   5       29.10       31.23      7.44 o 
   4  12   5        2.50        2.31      9.13 o 
  -3  13   5        6.88       13.95      9.37 o 
  -2  13   5       12.53       18.02      8.04 o 
  -1  13   5       39.27       42.47      9.20 o 
   0  13   5        0.09        0.00      7.99 o 
   1  13   5      106.83      107.94     10.85 o 
   2  13   5       64.66       62.84      8.82 o 
  -1  14   5       16.08       17.73      9.03 o 
   0  14   5        5.30        3.23      9.42 o 
   1  14   5       10.92       11.29      8.99 o 
  -7   0   6      103.99      109.50     19.81 o 
  -6   0   6       37.56       26.27     14.77 o 
  -5   0   6     2540.60     2415.62     53.33 o 
  -4   0   6     1255.90     1264.44     35.58 o 
  -3   0   6      399.88      407.61     18.96 o 
  -2   0   6      134.02      114.98      7.35 o 
  -1   0   6       56.93       72.89      6.39 o 
   0   0   6     1262.46     1259.71     13.26 o 
   1   0   6      303.64      303.00      7.02 o 
   2   0   6      188.20      198.61      5.80 o 
   3   0   6        8.29       11.98      4.99 o 
   4   0   6      709.11      743.58     14.63 o 
   5   0   6      135.45      125.45     11.21 o 
   6   0   6        5.03        3.79      8.07 o 
   7   0   6       31.31       34.72     17.82 o 
  -7   1   6       24.63       19.33     11.11 o 
  -6   1   6      210.54      159.40     13.83 o 
  -5   1   6      278.62      288.53     15.51 o 
  -4   1   6       28.38       31.99      5.95 o 
  -3   1   6       42.35       45.69      4.53 o 
  -2   1   6       30.98       32.40      3.34 o 
  -1   1   6     2864.68     2980.64     14.58 o 
   0   1   6     4315.83     4324.03     18.49 o 
   1   1   6     2646.54     2665.28     13.58 o 
   2   1   6      253.26      282.01      4.29 o 
   3   1   6        7.47       10.90      2.83 o 
   4   1   6       15.77       13.75      4.30 o 
   5   1   6        1.19        1.33      5.60 o 
   6   1   6        0.46        1.42      5.94 o 
   7   1   6      244.18      280.36     27.69 o 
  -7   2   6       38.89       27.48     11.05 o 
  -6   2   6      216.32      202.13     15.11 o 
  -5   2   6      280.82      256.31     11.66 o 
  -4   2   6       80.82       80.96      5.89 o 
  -3   2   6      455.04      428.27      8.22 o 
  -2   2   6      221.93      241.03      5.94 o 
  -1   2   6      187.83      164.34      4.08 o 
   0   2   6     1660.94     1674.86     10.35 o 
   1   2   6      474.60      447.60      5.79 o 
   2   2   6     1514.59     1519.71     11.13 o 
   3   2   6      156.42      179.80      4.66 o 
   4   2   6      172.93      175.92      6.13 o 
   5   2   6        0.23        2.16      4.37 o 
   6   2   6        1.61        0.05      5.99 o 
   7   2   6      167.55      187.56     18.57 o 
  -7   3   6        3.43        7.10     10.76 o 
  -6   3   6        0.06        2.98      7.27 o 
  -5   3   6       34.98       28.26      6.80 o 
  -4   3   6       64.78       60.09      4.83 o 
  -3   3   6       37.09       45.44      4.13 o 
  -2   3   6       43.33       50.42      3.67 o 
  -1   3   6       10.15       12.85      2.29 o 
   0   3   6       50.93       40.15      2.79 o 
   1   3   6        1.07        1.28      2.41 o 
   2   3   6      612.14      588.28      7.99 o 
   3   3   6       14.55       24.91      3.42 o 
   4   3   6       14.14       12.42      4.46 o 
   5   3   6        8.92        6.26      4.27 o 
   6   3   6        1.93        5.27      5.95 o 
   7   3   6      414.53      443.41     21.05 o 
  -7   4   6        9.95       10.85      8.69 o 
  -6   4   6       35.94       34.04      7.59 o 
  -5   4   6       24.67       11.45      6.22 o 
  -4   4   6        8.72        8.11      4.63 o 
  -3   4   6       82.55       88.41      4.84 o 
  -2   4   6       16.76       19.21      3.15 o 
  -1   4   6       44.69       41.01      3.01 o 
   0   4   6       50.46       51.28      3.38 o 
   1   4   6      281.86      295.96      5.54 o 
   2   4   6        8.53        5.12      2.63 o 
   3   4   6      292.77      316.62     10.21 o 
   4   4   6      137.38      143.35      8.40 o 
   5   4   6       33.83       28.91      5.82 o 
   6   4   6        0.02        2.39      7.06 o 
   7   4   6      152.97      166.19     14.78 o 
  -7   5   6       22.39       39.31      9.02 o 
  -6   5   6      212.50      223.37     12.02 o 
  -5   5   6       10.05       17.11      6.85 o 
  -4   5   6        2.21        0.80      4.26 o 
  -3   5   6       19.52       18.94      4.31 o 
  -2   5   6        0.16        2.46      2.97 o 
  -1   5   6      335.26      327.30      6.40 o 
   0   5   6       45.57       46.26      3.14 o 
   1   5   6      234.28      239.84      6.34 o 
   2   5   6      716.72      765.01     14.49 o 
   3   5   6      123.68      126.38      7.93 o 
   4   5   6       75.26       74.95      7.42 o 
   5   5   6        0.80        0.44      5.82 o 
   6   5   6        0.04        8.90      7.62 o 
  -6   6   6        2.45        1.13      7.62 o 
  -5   6   6      353.64      296.84     12.58 o 
  -4   6   6       15.15       18.52      4.31 o 
  -3   6   6      114.09      104.88      6.21 o 
  -2   6   6       41.86       44.45      4.08 o 
  -1   6   6      551.27      535.26      9.96 o 
   0   6   6      144.82      146.29      5.46 o 
   1   6   6      230.96      224.24      7.47 o 
   2   6   6       56.38       61.22      6.38 o 
   3   6   6      137.16      146.85      8.84 o 
   4   6   6        3.72        2.90      5.81 o 
   5   6   6       61.46       65.36      8.36 o 
   6   6   6        7.06       10.42      9.34 o 
  -6   7   6      277.45      291.52     14.42 o 
  -5   7   6       58.74       62.26      8.32 o 
  -4   7   6       58.86       48.68      5.49 o 
  -3   7   6       60.56       65.26      8.31 o 
  -2   7   6      146.26      150.72      8.23 o 
  -1   7   6       78.84       79.21      5.01 o 
   0   7   6       10.88       10.43      4.02 o 
   1   7   6       28.19       37.26      5.14 o 
   2   7   6        0.81        0.00      5.50 o 
   3   7   6       84.17       80.58      8.13 o 
   4   7   6      267.05      275.04     12.53 o 
   5   7   6       19.82        9.34      7.52 o 
   6   7   6       20.80       13.85      9.35 o 
  -6   8   6       93.87       98.23     10.79 o 
  -5   8   6      140.34      166.76     14.44 o 
  -4   8   6        7.05        9.19      5.39 o 
  -3   8   6       18.26       20.23      7.62 o 
  -2   8   6      318.93      311.65     17.47 o 
  -1   8   6      535.72      535.05     10.52 o 
   0   8   6       41.97       36.66      4.97 o 
   1   8   6      241.51      247.66      7.62 o 
   2   8   6      217.33      204.30      9.08 o 
   3   8   6       54.90       56.27      7.66 o 
   4   8   6        8.37        6.67      7.21 o 
   5   8   6        0.01        0.00      7.88 o 
   6   8   6        5.63        3.55     10.95 o 
  -5   9   6       30.22       28.38     16.33 o 
  -4   9   6        4.62       11.16      6.94 o 
  -3   9   6        1.68        3.29      6.61 o 
  -2   9   6      196.26      184.87     10.32 o 
  -1   9   6      106.50      109.76      5.86 o 
   0   9   6        1.32        0.14      4.07 o 
   1   9   6        9.61        9.00      5.32 o 
   2   9   6      378.19      357.96     11.57 o 
   3   9   6      311.19      290.00     12.69 o 
   4   9   6      141.96      132.04     10.52 o 
   5   9   6       49.93       80.59     16.76 o 
  -5  10   6       15.35       23.08     11.47 o 
  -4  10   6       44.32       40.98      8.48 o 
  -3  10   6       15.68       11.72      6.61 o 
  -2  10   6      715.16      685.96     16.10 o 
  -1  10   6       95.94      105.14      6.99 o 
   0  10   6      180.50      169.25      7.01 o 
   1  10   6        0.85        0.46      5.73 o 
   2  10   6       18.08       18.14      5.92 o 
   3  10   6       38.51       37.03      7.06 o 
   4  10   6      114.06      120.08     10.37 o 
   5  10   6      170.16      158.82     14.42 o 
  -4  11   6       32.39       39.49      8.79 o 
  -3  11   6        9.54       10.46      6.71 o 
  -2  11   6        1.35        0.40      6.66 o 
  -1  11   6      138.25      142.89      9.17 o 
   0  11   6       59.75       52.22      5.30 o 
   1  11   6        0.01        5.21      6.33 o 
   2  11   6      178.61      158.57      9.58 o 
   3  11   6       83.01       83.02      8.42 o 
   4  11   6      279.00      285.63     14.59 o 
  -3  12   6      104.07      108.54      7.98 o 
  -2  12   6       58.14       53.59      7.97 o 
  -1  12   6       35.66       27.90      6.60 o 
   0  12   6       53.73       45.33      7.53 o 
   1  12   6        0.04        4.88      6.62 o 
   2  12   6        0.04        0.00      6.66 o 
   3  12   6       11.43       12.20      7.43 o 
  -2  13   6        0.59        0.00      7.62 o 
  -1  13   6       13.03       13.11      8.06 o 
   0  13   6        3.82        6.29      6.29 o 
   1  13   6       15.70       18.20      8.76 o 
   2  13   6        4.24        0.00      7.41 o 
  -7   1   7       42.13       38.96     10.92 o 
  -6   1   7       16.31       15.78      9.64 o 
  -5   1   7      197.11      188.98     13.89 o 
  -4   1   7        5.96        4.85      8.54 o 
  -3   1   7       64.45       64.99      5.11 o 
  -2   1   7      155.46      135.11      4.98 o 
  -1   1   7     1220.75     1119.98     15.60 o 
   0   1   7      540.66      583.60      7.17 o 
   1   1   7       10.35       15.87      2.52 o 
   2   1   7      163.94      183.22      3.85 o 
   3   1   7       81.58      104.37      5.46 o 
   4   1   7       12.76        4.27      5.17 o 
   5   1   7       12.04       16.61      7.89 o 
   6   1   7        0.49        4.44      6.14 o 
   7   1   7      114.03      120.16     13.65 o 
  -7   2   7       10.50       22.34     11.51 o 
  -6   2   7       24.75       25.46      9.84 o 
  -5   2   7      497.29      498.38     15.63 o 
  -4   2   7      242.51      236.61      8.67 o 
  -3   2   7       52.08       48.33      4.43 o 
  -2   2   7     1286.58     1314.49     12.96 o 
  -1   2   7      491.14      504.24      6.90 o 
   0   2   7     1714.99     1720.85     11.90 o 
   1   2   7      605.39      575.66      6.71 o 
   2   2   7     2783.76     2673.75     19.32 o 
   3   2   7      315.77      337.19      7.24 o 
   4   2   7       22.20       27.01      4.70 o 
   5   2   7        0.13        1.08      5.92 o 
   6   2   7       31.75       31.19      6.86 o 
   7   2   7       57.93       62.08      9.76 o 
  -7   3   7       79.23       81.18     12.69 o 
  -6   3   7       98.10      102.36      9.38 o 
  -5   3   7      107.12      117.38      9.09 o 
  -4   3   7      137.62      136.97      6.30 o 
  -3   3   7        3.01        5.90      3.56 o 
  -2   3   7      917.49      945.53     11.26 o 
  -1   3   7      845.26      867.00     13.56 o 
   0   3   7      230.39      226.21      4.93 o 
   1   3   7      279.81      261.56      4.96 o 
   2   3   7        8.48       10.46      2.57 o 
   3   3   7       13.74       12.26      3.24 o 
   4   3   7       10.64       12.83      4.63 o 
   5   3   7        3.91        5.47      4.92 o 
   6   3   7        2.42        0.00      8.38 o 
   7   3   7      145.92      174.76     20.59 o 
  -7   4   7       33.78       32.27      8.51 o 
  -6   4   7        0.15        9.27      6.60 o 
  -5   4   7       17.20       15.50      6.74 o 
  -4   4   7       20.96       27.68      5.03 o 
  -3   4   7        8.47        2.41      3.76 o 
  -2   4   7      356.65      378.07      7.60 o 
  -1   4   7      486.49      459.85      7.37 o 
   0   4   7      202.12      199.06      5.30 o 
   1   4   7      896.80      905.28      9.39 o 
   2   4   7       70.29       69.86      3.86 o 
   3   4   7      201.18      212.04      7.43 o 
   4   4   7       15.58       12.75      5.17 o 
   5   4   7       38.74       27.70      6.34 o 
   6   4   7       56.19       68.25     11.07 o 
   7   4   7        3.59        9.37     14.84 o 
  -7   5   7       16.85       12.36      8.56 o 
  -6   5   7      133.29      131.79     10.38 o 
  -5   5   7       56.03       69.65      8.08 o 
  -4   5   7        0.50        0.00      4.61 o 
  -3   5   7        0.94        3.11      3.92 o 
  -2   5   7        2.65        6.66      3.33 o 
  -1   5   7      171.72      139.61      4.89 o 
   0   5   7        4.61        6.09      2.61 o 
   1   5   7       63.89       70.29      4.35 o 
   2   5   7       23.25       26.96      4.17 o 
   3   5   7       23.41       24.45      6.09 o 
   4   5   7      120.44      105.54      7.94 o 
   5   5   7       36.18       37.04      7.15 o 
   6   5   7        1.99        0.00      8.94 o 
  -6   6   7      275.78      273.97     16.74 o 
  -5   6   7       65.18       60.45      7.79 o 
  -4   6   7       11.49        9.69      4.56 o 
  -3   6   7        0.73        0.71      4.36 o 
  -2   6   7      266.89      258.68      6.98 o 
  -1   6   7      310.44      333.63      8.53 o 
   0   6   7      339.62      339.27      7.73 o 
   1   6   7        0.58        3.38      3.70 o 
   2   6   7       37.76       33.53      4.78 o 
   3   6   7        3.04        4.57      5.75 o 
   4   6   7      112.63      112.84      9.09 o 
   5   6   7      238.16      229.00     12.19 o 
   6   6   7        0.34        7.47     10.14 o 
  -6   7   7      167.73      202.64     12.51 o 
  -5   7   7      190.10      208.08     14.65 o 
  -4   7   7      184.23      162.95      8.06 o 
  -3   7   7      448.86      450.41     13.07 o 
  -2   7   7       60.34       57.99      5.45 o 
  -1   7   7       83.64       82.08      5.19 o 
   0   7   7       29.88       31.56      4.47 o 
   1   7   7        5.70        6.92      4.18 o 
   2   7   7       26.94       25.27      5.40 o 
   3   7   7        3.11        7.80      5.74 o 
   4   7   7       19.47       12.95      7.15 o 
   5   7   7       26.00       18.24      6.98 o 
   6   7   7        7.68        0.00     14.13 o 
  -6   8   7       48.92       47.31     12.15 o 
  -5   8   7       66.59       50.31      9.62 o 
  -4   8   7       49.57       39.78      6.85 o 
  -3   8   7       12.83       12.11      6.88 o 
  -2   8   7       19.61       18.78      7.03 o 
  -1   8   7      110.11      112.02      6.11 o 
   0   8   7        4.07        0.67      4.48 o 
   1   8   7      646.28      628.41     12.01 o 
   2   8   7      152.01      141.10      8.16 o 
   3   8   7       66.87       67.56      8.27 o 
   4   8   7      197.60      217.46     12.12 o 
   5   8   7       19.96        5.09      8.67 o 
  -5   9   7       19.34       25.64     13.39 o 
  -4   9   7       89.87      101.61      8.25 o 
  -3   9   7      702.92      690.92     18.21 o 
  -2   9   7        2.17        6.07      6.40 o 
  -1   9   7      469.77      469.52     12.47 o 
   0   9   7       58.95       56.84      5.09 o 
   1   9   7        1.11        3.49      4.77 o 
   2   9   7       26.39       25.51      5.95 o 
   3   9   7       94.89       98.18      8.08 o 
   4   9   7      123.72      138.53     10.91 o 
   5   9   7       91.05       94.72      9.59 o 
  -5  10   7       28.73       36.13     11.98 o 
  -4  10   7        9.98       18.02      7.40 o 
  -3  10   7       78.42       69.93      8.67 o 
  -2  10   7        0.29        6.44      6.54 o 
  -1  10   7      340.45      368.37     12.17 o 
   0  10   7       15.48       20.67      4.79 o 
   1  10   7      506.83      492.19     13.48 o 
   2  10   7      169.07      162.38      9.38 o 
   3  10   7      244.99      252.73     11.30 o 
   4  10   7       86.13       89.37      9.93 o 
  -4  11   7        1.07        0.00     10.72 o 
  -3  11   7        3.13        1.89      6.54 o 
  -2  11   7      220.36      221.37     10.94 o 
  -1  11   7       28.73       29.87      6.69 o 
   0  11   7        7.40       16.18      5.40 o 
   1  11   7       70.66       64.18      7.23 o 
   2  11   7      133.37      110.57      8.78 o 
   3  11   7       11.92        9.20      6.64 o 
   4  11   7      320.93      328.83     13.93 o 
  -3  12   7        1.01        0.30      6.58 o 
  -2  12   7        0.29        6.97      7.08 o 
  -1  12   7       12.88        5.50      6.47 o 
   0  12   7       19.28       26.35      6.86 o 
   1  12   7        1.38        3.86      5.55 o 
   2  12   7      149.45      147.43      9.80 o 
   3  12   7       41.98       34.07      7.66 o 
  -2  13   7        0.09        4.64      6.97 o 
  -1  13   7       19.24       22.36      7.33 o 
   0  13   7       10.50       11.53      7.34 o 
   1  13   7       79.98       73.66      7.25 o 
   2  13   7        9.27       20.65      8.18 o 
  -7   0   8       60.31       51.55     16.97 o 
  -6   0   8        3.01        8.17     14.13 o 
  -5   0   8      680.87      651.39     30.68 o 
  -4   0   8      307.69      325.31     21.87 o 
  -3   0   8      858.32      843.20     28.33 o 
  -2   0   8      773.22      760.02     38.06 o 
  -1   0   8     4672.48     4592.18     28.24 o 
   0   0   8     5309.98     5573.05     31.69 o 
   1   0   8     3058.68     3080.20     23.82 o 
   2   0   8      375.14      418.61      9.32 o 
   3   0   8       38.07       46.60      6.59 o 
   4   0   8      394.94      380.28     13.97 o 
   5   0   8        5.76        1.21     12.85 o 
   6   0   8        6.96        1.70     12.78 o 
  -7   1   8        2.25        5.27     10.49 o 
  -6   1   8      702.94      687.83     24.02 o 
  -5   1   8       15.87       15.12      9.91 o 
  -4   1   8      422.79      407.37     27.91 o 
  -3   1   8        7.63       12.29      4.40 o 
  -2   1   8      266.91      254.07      6.51 o 
  -1   1   8      482.01      557.29      7.49 o 
   0   1   8      112.06      115.42      4.09 o 
   1   1   8      296.23      317.33      5.97 o 
   2   1   8      206.29      217.96      5.05 o 
   3   1   8      101.17      105.97      5.78 o 
   4   1   8        0.80        0.52      5.07 o 
   5   1   8      672.73      664.30     20.94 o 
   6   1   8       20.83       24.07      8.26 o 
   7   1   8        0.08        4.12     16.12 o 
  -7   2   8        0.11        2.59     10.30 o 
  -6   2   8        1.72        5.08     10.01 o 
  -5   2   8      121.19      121.29      9.84 o 
  -4   2   8        3.28        3.99      4.11 o 
  -3   2   8      405.34      413.04      8.95 o 
  -2   2   8      400.20      430.20      8.17 o 
  -1   2   8     1710.29     1765.01     14.89 o 
   0   2   8     1780.38     1844.51     13.47 o 
   1   2   8      104.26       99.97      4.60 o 
   2   2   8      555.77      524.30      8.67 o 
   3   2   8       77.62       75.13      5.47 o 
   4   2   8        5.22        8.13      5.89 o 
   5   2   8       10.41        7.80      6.11 o 
   6   2   8       18.81       23.58      9.15 o 
   7   2   8       53.02       71.94     14.77 o 
  -7   3   8        1.44        0.09     11.07 o 
  -6   3   8       18.05       20.87      7.48 o 
  -5   3   8       46.56       52.35      6.12 o 
  -4   3   8      124.15      122.57      6.30 o 
  -3   3   8      134.23      138.50      5.93 o 
  -2   3   8        4.14        2.39      3.22 o 
  -1   3   8       26.42       38.00      3.17 o 
   0   3   8       69.26       62.34      3.04 o 
   1   3   8     1026.58     1029.08      9.32 o 
   2   3   8      390.36      363.57      8.35 o 
   3   3   8       36.18       32.20      6.37 o 
   4   3   8       22.97       21.68      6.50 o 
   5   3   8       26.16       25.27      7.66 o 
   6   3   8       12.34       13.22      9.41 o 
  -7   4   8        5.91        0.00     11.35 o 
  -6   4   8       19.78       17.14      8.55 o 
  -5   4   8       38.14       32.34      5.58 o 
  -4   4   8        7.64        7.73      4.72 o 
  -3   4   8        5.57        6.54      4.08 o 
  -2   4   8      273.83      298.32      7.33 o 
  -1   4   8      365.48      404.52      7.31 o 
   0   4   8      141.42      138.63      4.70 o 
   1   4   8        8.94        9.27      2.71 o 
   2   4   8      319.30      299.52      8.02 o 
   3   4   8        2.64        5.25      5.01 o 
   4   4   8       11.35        5.80      7.79 o 
   5   4   8        1.31        1.56      8.49 o 
   6   4   8        8.16        1.11      8.93 o 
  -6   5   8        5.40        1.15      6.93 o 
  -5   5   8       47.56       34.35      7.36 o 
  -4   5   8       14.80        5.56      4.87 o 
  -3   5   8       47.46       46.31      4.66 o 
  -2   5   8       33.82       36.62      4.00 o 
  -1   5   8       34.91       36.70      3.59 o 
   0   5   8       17.92       19.84      2.98 o 
   1   5   8        7.54        6.16      2.92 o 
   2   5   8       74.17       81.78      5.56 o 
   3   5   8       26.59       32.76      5.94 o 
   4   5   8       73.52       90.28     10.89 o 
   5   5   8       86.64      101.02     12.39 o 
   6   5   8        2.26        0.00      9.86 o 
  -6   6   8       86.19      119.90     10.32 o 
  -5   6   8      424.47      404.40     14.89 o 
  -4   6   8      157.21      155.25      8.02 o 
  -3   6   8      199.63      183.20      8.03 o 
  -2   6   8       33.63       33.29      4.26 o 
  -1   6   8       28.13       31.96      4.01 o 
   0   6   8        0.57        5.69      3.53 o 
   1   6   8       35.18       46.77      4.29 o 
   2   6   8      267.12      290.74      8.14 o 
   3   6   8       56.98       48.55      6.89 o 
   4   6   8      127.30      108.24     11.77 o 
   5   6   8       81.17       93.56     12.56 o 
   6   6   8       13.46       12.02     11.19 o 
  -6   7   8        7.65        6.78      8.37 o 
  -5   7   8        0.23        4.97      8.23 o 
  -4   7   8       50.88       46.23      6.72 o 
  -3   7   8        0.54        0.00      5.63 o 
  -2   7   8      190.40      193.29      7.77 o 
  -1   7   8        0.42        1.39      4.54 o 
   0   7   8      266.31      245.00      7.59 o 
   1   7   8       92.65       90.24      5.71 o 
   2   7   8        9.58       10.68      4.30 o 
   3   7   8      113.96      115.41      9.07 o 
   4   7   8      201.88      233.05     15.36 o 
   5   7   8       25.45       18.82     11.04 o 
   6   7   8        3.52        0.00     10.74 o 
  -5   8   8      170.32      137.34     18.18 o 
  -4   8   8       80.12       71.82      9.56 o 
  -3   8   8      254.35      259.36     16.97 o 
  -2   8   8       92.11      101.25      9.84 o 
  -1   8   8      175.28      184.84      8.42 o 
   0   8   8      274.89      277.02      8.47 o 
   1   8   8      126.98      130.27      6.74 o 
   2   8   8      152.30      156.49      7.30 o 
   3   8   8      125.97      138.30     12.62 o 
   4   8   8       98.69       95.41     14.81 o 
   5   8   8       95.41       94.12     12.48 o 
  -5   9   8       62.26       65.44     15.84 o 
  -4   9   8        7.36       10.11      6.48 o 
  -3   9   8      243.26      247.02     14.74 o 
  -2   9   8      264.69      293.23     12.43 o 
  -1   9   8       66.66       65.49      6.57 o 
   0   9   8        0.09        0.20      4.55 o 
   1   9   8       29.24       29.67      5.09 o 
   2   9   8       20.58       17.36      4.99 o 
   3   9   8        3.39        1.85      7.05 o 
   4   9   8       28.05       32.22     10.49 o 
   5   9   8        0.14       11.34     22.23 o 
  -4  10   8       20.91       22.72      6.68 o 
  -3  10   8        1.30        4.42      6.39 o 
  -2  10   8       69.14       79.16      8.09 o 
  -1  10   8      491.32      503.31     13.86 o 
   0  10   8        7.06        5.18      4.30 o 
   1  10   8      197.26      195.57      8.65 o 
   2  10   8       59.91       52.81      6.23 o 
   3  10   8       43.92       41.03      8.95 o 
   4  10   8        0.00        2.54     12.19 o 
  -4  11   8       21.59       27.45      8.86 o 
  -3  11   8        1.45        0.46      6.31 o 
  -2  11   8      102.09      101.09      8.69 o 
  -1  11   8        0.16        0.00      6.23 o 
   0  11   8       43.77       48.18      6.04 o 
   1  11   8       10.52       15.73      5.56 o 
   2  11   8        0.26        1.48      5.55 o 
   3  11   8        6.85        9.68     14.06 o 
   4  11   8        1.13       10.77     13.33 o 
  -3  12   8        4.32       11.83      7.59 o 
  -2  12   8       53.97       64.02      8.03 o 
  -1  12   8        0.76        0.00      6.48 o 
   0  12   8        1.54        0.00      6.66 o 
   1  12   8        3.59        0.11      5.94 o 
   2  12   8        0.42        0.00      6.17 o 
   3  12   8       38.76       64.64     17.54 o 
  -1  13   8       15.95       16.18      7.41 o 
   0  13   8       46.10       49.06      8.32 o 
   1  13   8        0.13        0.00      6.78 o 
  -7   1   9       20.25       12.40     11.20 o 
  -6   1   9        7.95        0.73     10.11 o 
  -5   1   9        4.69        6.69      9.54 o 
  -4   1   9      241.84      244.97     14.41 o 
  -3   1   9      389.36      354.65     10.23 o 
  -2   1   9       36.62       34.04      3.93 o 
  -1   1   9      141.68      160.09      5.43 o 
   0   1   9      279.33      255.90      5.73 o 
   1   1   9      524.03      523.12      7.87 o 
   2   1   9      637.64      635.70      8.53 o 
   3   1   9        0.14        2.12      4.56 o 
   4   1   9        4.72        8.22      5.77 o 
   5   1   9       89.11       87.52     11.24 o 
   6   1   9        0.58        4.48      9.41 o 
  -7   2   9       11.40        9.70     10.76 o 
  -6   2   9        2.01        0.00     10.19 o 
  -5   2   9       59.07       67.77     11.19 o 
  -4   2   9      128.06      120.56      6.67 o 
  -3   2   9       64.10       63.66      5.17 o 
  -2   2   9      581.77      547.41      9.51 o 
  -1   2   9       11.22        4.81      3.65 o 
   0   2   9      355.32      339.82      8.25 o 
   1   2   9      278.53      273.80      6.87 o 
   2   2   9        4.73        8.28      3.48 o 
   3   2   9        5.81       14.83      6.13 o 
   4   2   9       30.25       28.76      6.40 o 
   5   2   9       13.35       21.62      6.94 o 
   6   2   9       20.88       18.01     10.90 o 
  -7   3   9       26.46       24.48     11.54 o 
  -6   3   9       90.25       92.43     12.49 o 
  -5   3   9       11.33       11.99      5.26 o 
  -4   3   9       97.75       90.27      6.09 o 
  -3   3   9       44.08       46.02      4.87 o 
  -2   3   9      128.32      138.50      5.66 o 
  -1   3   9        2.96        2.72      2.54 o 
   0   3   9       34.45       30.92      4.18 o 
   1   3   9       15.01       12.80      3.82 o 
   2   3   9      195.85      201.09      7.01 o 
   3   3   9        0.04        0.00      5.85 o 
   4   3   9       45.47       57.74      7.43 o 
   5   3   9       96.60      101.21      9.62 o 
   6   3   9        1.97        1.16      9.29 o 
  -6   4   9       18.29       20.29      7.74 o 
  -5   4   9        6.18        3.87      5.33 o 
  -4   4   9      181.75      164.11      8.16 o 
  -3   4   9       20.19       21.16      4.37 o 
  -2   4   9       11.30       13.21      3.83 o 
  -1   4   9      360.02      397.07      7.54 o 
   0   4   9       34.14       29.11      5.13 o 
   1   4   9       37.61       38.13      4.57 o 
   2   4   9      491.37      529.77     13.17 o 
   3   4   9        0.13        0.00      7.50 o 
   4   4   9       39.46       39.13      9.93 o 
   5   4   9       45.37       51.96      9.98 o 
   6   4   9        1.51        7.30      9.51 o 
  -6   5   9       57.48       55.12      8.89 o 
  -5   5   9      129.45      126.38      8.14 o 
  -4   5   9        4.57        9.42      5.06 o 
  -3   5   9      194.91      185.14      7.00 o 
  -2   5   9      290.97      311.79      8.00 o 
  -1   5   9      424.22      437.43      8.25 o 
   0   5   9      165.09      168.38      8.10 o 
   1   5   9      274.17      260.51      8.28 o 
   2   5   9        0.54        0.00      5.45 o 
   3   5   9       43.81       43.77      6.62 o 
   4   5   9       13.87       17.74      8.98 o 
   5   5   9      160.32      177.86     16.87 o 
   6   5   9       34.36       40.19     12.89 o 
  -6   6   9       69.09       72.10      9.22 o 
  -5   6   9        4.45        1.87      6.79 o 
  -4   6   9      123.58      125.91      7.63 o 
  -3   6   9      286.64      280.55      9.64 o 
  -2   6   9       11.18       11.72      4.67 o 
  -1   6   9      431.46      444.52     10.52 o 
   0   6   9        0.19        0.00      4.06 o 
   1   6   9       57.85       56.54      6.83 o 
   2   6   9        7.95        9.84      5.83 o 
   3   6   9        8.79        9.83      6.38 o 
   4   6   9      525.44      532.05     20.68 o 
   5   6   9        2.37        0.00     10.39 o 
   6   6   9        7.73        3.03     10.89 o 
  -6   7   9        0.87        5.27     10.36 o 
  -5   7   9       45.13       41.12      9.82 o 
  -4   7   9      132.86      120.21      9.08 o 
  -3   7   9        7.99        1.62      5.69 o 
  -2   7   9       20.08       28.69      5.45 o 
  -1   7   9     1037.61     1016.32     16.35 o 
   0   7   9      744.14      747.51     12.28 o 
   1   7   9        6.40        6.45      5.98 o 
   2   7   9      517.34      499.57     14.88 o 
   3   7   9       95.76      107.79      8.73 o 
   4   7   9       43.71       40.51     10.72 o 
   5   7   9      155.03      175.99     15.19 o 
  -5   8   9       46.94       22.08     11.43 o 
  -4   8   9       12.23       13.76      8.19 o 
  -3   8   9       76.15       74.67      9.72 o 
  -2   8   9      403.78      410.35     17.33 o 
  -1   8   9      269.89      252.83      9.41 o 
   0   8   9      154.71      151.29      7.02 o 
   1   8   9      450.20      447.37     14.23 o 
   2   8   9        6.43        5.63      6.02 o 
   3   8   9       49.23       44.40      8.77 o 
   4   8   9       59.19       54.25     10.71 o 
   5   8   9      107.51      114.52     13.53 o 
  -5   9   9       13.57       12.27     10.09 o 
  -4   9   9      100.23       82.11     10.95 o 
  -3   9   9      131.68      138.00     11.98 o 
  -2   9   9       28.36       21.64      6.24 o 
  -1   9   9      436.14      439.82     12.39 o 
   0   9   9      105.44      100.53      6.56 o 
   1   9   9       11.91       10.32      6.47 o 
   2   9   9      441.80      422.25     14.90 o 
   3   9   9       26.55       24.63      7.40 o 
   4   9   9       22.14       30.57     10.69 o 
   5   9   9       42.03       23.24     11.65 o 
  -4  10   9        0.18        2.22      7.10 o 
  -3  10   9       40.78       48.63      8.10 o 
  -2  10   9       25.91       33.61      7.76 o 
  -1  10   9       22.49       21.90      7.07 o 
   0  10   9        5.69        7.83      4.55 o 
   1  10   9        3.02        8.38      6.51 o 
   2  10   9        6.47        0.00      8.61 o 
   3  10   9        5.33        0.00      8.42 o 
   4  10   9       40.02       30.53     12.48 o 
  -3  11   9        7.72       13.40      6.68 o 
  -2  11   9       71.01       81.37      8.34 o 
  -1  11   9      189.24      206.91     10.43 o 
   0  11   9       15.88       13.41      5.62 o 
   1  11   9        9.95        2.97      8.15 o 
   2  11   9        4.10        4.48      7.90 o 
   3  11   9        0.17        6.16      9.46 o 
  -2  12   9      109.78      126.60      9.89 o 
  -1  12   9       60.01       72.87      8.02 o 
   0  12   9       28.22       28.57      7.84 o 
   1  12   9       45.92       33.53      9.36 o 
   2  12   9       21.30       26.45      8.59 o 
   0  13   9       94.44      120.53     14.34 o 
  -7   0  10       27.49        0.00     16.12 o 
  -6   0  10       11.12        0.00     12.71 o 
  -5   0  10       42.23       31.46     15.05 o 
  -4   0  10     2465.75     2518.94     54.54 o 
  -3   0  10        3.71        5.25     13.00 o 
  -2   0  10      336.93      383.07     12.05 o 
  -1   0  10       18.57       13.89      6.44 o 
   0   0  10       34.92       50.71      5.23 o 
   1   0  10      945.96      947.34     15.34 o 
   2   0  10     1176.48     1117.72     16.60 o 
   3   0  10        6.68       12.11      7.19 o 
   4   0  10     1180.59     1169.00     38.49 o 
   5   0  10       47.88       32.24     13.92 o 
   6   0  10      102.94       84.15     16.33 o 
  -7   1  10        1.38        0.00     11.30 o 
  -6   1  10        9.02        9.64     10.72 o 
  -5   1  10       33.51       29.39      9.40 o 
  -4   1  10     2053.13     1988.86     27.72 o 
  -3   1  10     1817.20     1758.00     23.16 o 
  -2   1  10      929.44      944.21     15.02 o 
  -1   1  10     1756.11     1858.07     18.26 o 
   0   1  10       97.15      113.02      4.62 o 
   1   1  10      563.82      548.49      8.50 o 
   2   1  10       23.76       27.40      4.04 o 
   3   1  10       14.87       16.73      5.31 o 
   4   1  10      125.56      135.05      9.44 o 
   5   1  10       72.48       61.86     10.59 o 
   6   1  10       49.76       56.84     11.79 o 
  -6   2  10       26.62       28.36     10.22 o 
  -5   2  10      143.83      145.30     10.35 o 
  -4   2  10     1133.90     1130.98     16.22 o 
  -3   2  10      376.30      376.49      9.36 o 
  -2   2  10       11.38       14.21      5.44 o 
  -1   2  10        0.10        2.19      3.89 o 
   0   2  10      133.69      142.25      6.28 o 
   1   2  10     1312.33     1283.76     14.23 o 
   2   2  10       43.61       41.11      4.39 o 
   3   2  10      121.39      110.45      8.35 o 
   4   2  10      293.22      285.04     12.29 o 
   5   2  10       83.16       71.97     11.14 o 
   6   2  10        0.05        3.31     10.65 o 
  -6   3  10       30.89       25.62     10.11 o 
  -5   3  10      106.81      105.82      7.95 o 
  -4   3  10      178.31      177.19      7.83 o 
  -3   3  10      147.05      142.79      6.54 o 
  -2   3  10        4.09        3.63      5.04 o 
  -1   3  10        3.25        5.77      3.80 o 
   0   3  10       96.97       98.62      5.87 o 
   1   3  10      146.06      135.97      6.49 o 
   2   3  10        8.44        9.17      4.33 o 
   3   3  10      227.29      221.89     10.56 o 
   4   3  10        0.00        0.00      6.81 o 
   5   3  10       26.01       30.49      7.89 o 
   6   3  10        0.13        2.14     10.91 o 
  -6   4  10       25.21       26.01     10.91 o 
  -5   4  10       12.03       10.84      5.53 o 
  -4   4  10      393.66      380.25     10.11 o 
  -3   4  10      181.05      175.92      7.03 o 
  -2   4  10        8.38       13.83      5.20 o 
  -1   4  10       75.62       84.66      7.16 o 
   0   4  10       79.06       73.43      5.73 o 
   1   4  10      131.41      137.81      6.83 o 
   2   4  10      112.99      102.08      7.53 o 
   3   4  10        0.29        0.00      8.20 o 
   4   4  10        7.73        5.43      8.31 o 
   5   4  10       40.02       38.82     12.00 o 
   6   4  10        0.13        9.09     13.42 o 
  -6   5  10       19.28       22.68      8.18 o 
  -5   5  10        3.06        0.00      5.76 o 
  -4   5  10        7.16        4.66      5.43 o 
  -3   5  10       92.37       91.37      5.84 o 
  -2   5  10       12.81       20.30      5.18 o 
  -1   5  10       49.15       36.56      6.18 o 
   0   5  10      588.31      567.02     13.57 o 
   1   5  10       10.48        7.82      4.40 o 
   2   5  10      198.37      202.72      9.84 o 
   3   5  10       38.11       31.91      8.69 o 
   4   5  10       82.57       86.99     11.82 o 
   5   5  10        4.56        5.90     10.01 o 
   6   5  10       14.67       32.91     10.94 o 
  -6   6  10       31.89       38.77      8.80 o 
  -5   6  10       95.37       93.85      7.80 o 
  -4   6  10       49.24       43.13      6.24 o 
  -3   6  10       35.97       32.27      4.85 o 
  -2   6  10      224.13      231.31     10.28 o 
  -1   6  10     1370.16     1278.51     26.16 o 
   0   6  10      240.38      252.27     10.27 o 
   1   6  10      119.48      116.63      8.31 o 
   2   6  10       16.95        8.37      6.59 o 
   3   6  10       15.57       14.57      6.46 o 
   4   6  10      333.08      335.06     17.65 o 
   5   6  10       23.36       23.81     11.60 o 
  -5   7  10        0.85        0.00     12.43 o 
  -4   7  10      298.75      301.07     12.80 o 
  -3   7  10        6.24        8.73      6.19 o 
  -2   7  10      266.41      277.27     11.37 o 
  -1   7  10     1349.68     1362.52     30.50 o 
   0   7  10      392.34      391.15     12.81 o 
   1   7  10      420.59      433.52     13.73 o 
   2   7  10      201.88      205.17     10.72 o 
   3   7  10      150.18      138.24      9.86 o 
   4   7  10      251.56      246.40     16.26 o 
   5   7  10       25.41       16.10     12.30 o 
  -5   8  10        0.01        0.14     13.99 o 
  -4   8  10        6.39       15.16      8.45 o 
  -3   8  10       36.52       37.81      8.26 o 
  -2   8  10        5.42       10.37      8.18 o 
  -1   8  10      652.51      600.48     20.24 o 
   0   8  10        9.90       10.68      6.15 o 
   1   8  10      158.58      147.98      9.86 o 
   2   8  10        0.00        0.00      8.14 o 
   3   8  10       11.74        7.17      7.37 o 
   4   8  10      310.00      314.21     18.49 o 
   5   8  10      102.58       90.29     13.44 o 
  -4   9  10       67.49       75.54     10.49 o 
  -3   9  10       38.96       47.09      9.34 o 
  -2   9  10       10.60       23.79     12.71 o 
  -1   9  10        2.58        1.88      8.29 o 
   0   9  10      196.98      184.92     10.51 o 
   1   9  10      119.01      122.53      9.39 o 
   2   9  10      121.01      134.70     12.04 o 
   3   9  10       12.43       10.42      7.76 o 
   4   9  10       13.14       11.71     11.54 o 
  -4  10  10        5.55        0.00      9.35 o 
  -3  10  10        8.45       18.89     11.22 o 
  -2  10  10      238.20      247.19     21.52 o 
  -1  10  10       62.41       51.55     14.70 o 
   0  10  10        4.94       20.83     19.74 o 
   1  10  10       10.98        9.88      7.20 o 
   2  10  10       12.96       15.13      7.42 o 
   3  10  10       12.89        6.18      9.06 o 
   4  10  10        0.17        2.29     11.59 o 
  -3  11  10       24.53       15.59      7.31 o 
  -2  11  10       17.52       23.55     10.94 o 
  -1  11  10       92.70      108.04     12.22 o 
   0  11  10        0.29        7.52     10.12 o 
   1  11  10        6.09        3.34      7.83 o 
   2  11  10       52.12       55.53     10.59 o 
   3  11  10       17.21       15.20      9.12 o 
  -2  12  10        4.42        0.00     10.44 o 
  -1  12  10      266.39      284.24     17.54 o 
   0  12  10        5.83       40.97     16.62 o 
   1  12  10        8.65       15.34      9.87 o 
   2  12  10        1.35        0.00      9.98 o 
  -6   1  11        5.41        2.38     10.76 o 
  -5   1  11      119.29      120.59     10.54 o 
  -4   1  11      285.41      284.53     12.74 o 
  -3   1  11        4.81        5.82      6.34 o 
  -2   1  11       48.57       55.18      6.03 o 
  -1   1  11      458.48      453.94     10.32 o 
   0   1  11      146.53      157.58      5.49 o 
   1   1  11      479.98      475.37      8.51 o 
   2   1  11      267.88      251.28      7.51 o 
   3   1  11      206.47      213.76      8.72 o 
   4   1  11        9.31       10.37      7.03 o 
   5   1  11       15.06        5.18      9.21 o 
   6   1  11        5.84        5.67      9.93 o 
  -6   2  11        0.01        0.00      9.66 o 
  -5   2  11      246.45      226.97     12.39 o 
  -4   2  11      374.05      366.57     11.87 o 
  -3   2  11      479.48      479.60     12.44 o 
  -2   2  11      562.26      544.39     12.62 o 
  -1   2  11        0.67        4.78      4.36 o 
   0   2  11      129.08      110.81      6.26 o 
   1   2  11      235.65      236.71      7.42 o 
   2   2  11       70.06       73.87      5.27 o 
   3   2  11      409.54      414.58     14.45 o 
   4   2  11       94.73       80.91      9.01 o 
   5   2  11       26.54       28.02     10.22 o 
   6   2  11       55.52       43.78     10.90 o 
  -6   3  11        5.58        0.00     10.43 o 
  -5   3  11        1.72        1.12      5.58 o 
  -4   3  11      111.12      129.26      8.54 o 
  -3   3  11      161.16      152.22      8.34 o 
  -2   3  11        6.34        7.13      5.62 o 
  -1   3  11      207.09      210.34      8.49 o 
   0   3  11      116.23      111.54      6.45 o 
   1   3  11      153.22      157.00      7.42 o 
   2   3  11     1336.03     1298.53     17.28 o 
   3   3  11       27.33       29.60      7.15 o 
   4   3  11       60.05       63.70      8.39 o 
   5   3  11       41.06       42.49      8.42 o 
   6   3  11       12.60       16.05     11.05 o 
  -6   4  11        8.49        2.67      7.80 o 
  -5   4  11        0.24        7.97      5.97 o 
  -4   4  11        2.21        6.81      6.09 o 
  -3   4  11       39.09       44.96      6.49 o 
  -2   4  11       11.05       17.42      5.47 o 
  -1   4  11        4.46       15.14      6.10 o 
   0   4  11       62.77       67.73      6.00 o 
   1   4  11       40.30       43.30      5.33 o 
   2   4  11      181.97      185.00      9.59 o 
   3   4  11        7.62        8.46      8.44 o 
   4   4  11        7.49        0.78      9.41 o 
   5   4  11        9.04        3.05      8.98 o 
   6   4  11       57.70       63.27     15.62 o 
  -6   5  11        2.29        3.84      9.62 o 
  -5   5  11      109.05       97.33      8.08 o 
  -4   5  11       41.97       49.03      8.08 o 
  -3   5  11      217.19      221.05      9.25 o 
  -2   5  11        0.34        2.66      5.51 o 
  -1   5  11       44.75       31.20      6.14 o 
   0   5  11      135.44      136.63      7.41 o 
   1   5  11        2.84        0.00      4.63 o 
   2   5  11       32.47       29.41      6.47 o 
   3   5  11        0.00        2.26      8.50 o 
   4   5  11        4.66        3.26      9.75 o 
   5   5  11      832.97      879.71     27.94 o 
  -5   6  11       16.75       11.92      6.34 o 
  -4   6  11      151.31      134.97     10.19 o 
  -3   6  11       71.49       67.85      6.79 o 
  -2   6  11       98.14       89.63      8.30 o 
  -1   6  11       19.05       14.93      8.44 o 
   0   6  11      366.92      353.87     12.09 o 
   1   6  11       17.65       17.00      5.86 o 
   2   6  11      158.46      142.15      9.12 o 
   3   6  11        4.86        9.72      8.70 o 
   4   6  11        0.59        0.00      9.49 o 
   5   6  11      122.23      110.62     14.20 o 
  -5   7  11       11.45       14.43      6.72 o 
  -4   7  11      153.33      148.86     12.84 o 
  -3   7  11       54.11       53.40      9.99 o 
  -2   7  11      113.54      116.49      8.93 o 
  -1   7  11       65.68       65.87      9.67 o 
   0   7  11       42.79       43.77      7.39 o 
   1   7  11       10.00       11.78      6.42 o 
   2   7  11       17.33       21.28      6.35 o 
   3   7  11        6.40        0.79      7.17 o 
   4   7  11       81.76       95.26     12.20 o 
   5   7  11      312.87      320.80     19.92 o 
  -4   8  11       17.40       14.70     13.00 o 
  -3   8  11        0.00       10.72     11.43 o 
  -2   8  11      105.22      102.63      8.63 o 
  -1   8  11      444.51      444.77     18.19 o 
   0   8  11       89.97       79.83     10.40 o 
   1   8  11      151.40      156.96     11.72 o 
   2   8  11       35.31       33.92      7.31 o 
   3   8  11       99.09       85.16     10.04 o 
   4   8  11        0.00        0.00     11.03 o 
  -4   9  11       37.91       48.50     11.86 o 
  -3   9  11        0.11        0.00     12.78 o 
  -2   9  11      110.42      102.90     16.55 o 
  -1   9  11       10.09       14.35      8.17 o 
   0   9  11       14.86       17.25      8.95 o 
   1   9  11       39.90       41.33      7.39 o 
   2   9  11        1.44        2.98      9.31 o 
   3   9  11       19.86       15.46      8.13 o 
   4   9  11       31.68       44.67     13.38 o 
  -3  10  11       13.31       20.66     12.36 o 
  -2  10  11       39.07       42.75     15.27 o 
  -1  10  11       38.66       50.99      9.79 o 
   0  10  11      138.34      128.06     11.97 o 
   1  10  11      103.15      106.91     10.24 o 
   2  10  11        9.40       17.48      7.98 o 
   3  10  11        4.36        0.00      9.03 o 
  -3  11  11        5.45        0.00     11.90 o 
  -2  11  11       21.04       18.68     15.76 o 
  -1  11  11      599.59      661.62     36.43 o 
   0  11  11      234.12      238.75     24.78 o 
   1  11  11        9.98       10.83      7.86 o 
   2  11  11       62.93       28.55     11.41 o 
  -1  12  11        7.76       14.20      9.96 o 
   0  12  11       30.48       30.61     18.04 o 
   1  12  11        3.32        0.00     10.49 o 
  -6   0  12       63.17       60.64     17.90 o 
  -5   0  12      111.38       97.07     17.33 o 
  -4   0  12       22.01       28.95      9.78 o 
  -3   0  12      473.12      447.84     18.34 o 
  -2   0  12       56.86       53.47      7.98 o 
  -1   0  12        9.53        7.72      7.18 o 
   0   0  12      452.61      446.04     12.08 o 
   1   0  12       69.44       77.27      6.74 o 
   2   0  12        6.21        0.87      8.43 o 
   3   0  12      227.93      211.96     12.83 o 
   4   0  12      149.11      154.38     18.46 o 
   5   0  12      122.86      121.71     19.60 o 
   6   0  12       20.84       40.83     19.10 o 
  -6   1  12       18.56       10.79     10.90 o 
  -5   1  12       42.89       34.70      8.68 o 
  -4   1  12        1.30        1.47      7.90 o 
  -3   1  12      343.50      327.45     10.17 o 
  -2   1  12      120.72      122.26      7.21 o 
  -1   1  12        5.60        3.06      6.39 o 
   0   1  12       17.46       27.18      4.47 o 
   1   1  12      320.43      309.40      7.56 o 
   2   1  12     1647.54     1613.48     20.35 o 
   3   1  12        2.60        0.38      5.17 o 
   4   1  12      278.27      268.31     12.25 o 
   5   1  12      807.49      764.29     27.20 o 
   6   1  12        1.27        2.16     11.60 o 
  -6   2  12       59.36       62.84     12.51 o 
  -5   2  12        2.39        1.46      8.23 o 
  -4   2  12      118.08      124.14      8.98 o 
  -3   2  12      374.88      382.80     13.81 o 
  -2   2  12       71.56       80.71      6.66 o 
  -1   2  12       26.13       23.20      6.53 o 
   0   2  12        0.01        0.00      4.68 o 
   1   2  12      403.59      414.80     10.65 o 
   2   2  12      476.23      463.11     10.23 o 
   3   2  12      175.02      175.71     10.52 o 
   4   2  12        0.00        0.00      7.23 o 
   5   2  12       21.70       24.64     10.97 o 
   6   2  12        7.24       27.54     10.94 o 
  -6   3  12      156.22      177.35     16.17 o 
  -5   3  12        2.38        0.00      8.29 o 
  -4   3  12      604.27      605.41     14.92 o 
  -3   3  12      676.25      635.76     14.67 o 
  -2   3  12       93.74       82.07      7.40 o 
  -1   3  12      108.73      123.36      7.54 o 
   0   3  12       21.54       19.30      5.35 o 
   1   3  12       49.53       43.77      5.73 o 
   2   3  12     2283.50     2218.64     23.23 o 
   3   3  12       18.67       14.87      6.81 o 
   4   3  12       20.39       27.53      7.79 o 
   5   3  12       32.89       29.60      8.41 o 
  -6   4  12        7.52        2.22     12.29 o 
  -5   4  12       26.00       36.74      7.92 o 
  -4   4  12       44.33       40.51      6.68 o 
  -3   4  12        6.51        4.66      6.06 o 
  -2   4  12       48.22       45.52      6.30 o 
  -1   4  12      237.26      238.62      9.38 o 
   0   4  12      214.33      204.26      8.48 o 
   1   4  12      395.22      399.99     10.91 o 
   2   4  12      482.85      497.57     15.79 o 
   3   4  12       17.22       18.44      8.39 o 
   4   4  12       37.89       40.09     10.41 o 
   5   4  12       20.87       26.42      9.52 o 
  -5   5  12       18.63       19.54      7.98 o 
  -4   5  12       73.30       75.28      8.57 o 
  -3   5  12      342.03      335.79     11.08 o 
  -2   5  12        0.16        0.00      5.60 o 
  -1   5  12       53.83       49.28      6.75 o 
   0   5  12      121.32      118.95      7.43 o 
   1   5  12      176.51      178.20      8.35 o 
   2   5  12      402.21      401.66     13.48 o 
   3   5  12       83.18       78.03     11.54 o 
   4   5  12        2.57        0.00      9.99 o 
   5   5  12      113.10      128.38     14.01 o 
  -5   6  12       32.57       26.92      8.00 o 
  -4   6  12       31.80       37.82      7.59 o 
  -3   6  12      155.35      158.04     10.18 o 
  -2   6  12        9.96        5.86      7.17 o 
  -1   6  12      131.90      121.97     11.28 o 
   0   6  12       28.84       23.74      5.87 o 
   1   6  12       22.86       19.84      6.64 o 
   2   6  12        5.14        6.15      6.68 o 
   3   6  12      103.46       88.53     11.58 o 
   4   6  12      151.34      163.16     14.74 o 
   5   6  12      248.93      258.44     18.28 o 
  -5   7  12        3.12        0.85     11.02 o 
  -4   7  12        2.58        3.41      8.98 o 
  -3   7  12       13.06       20.56      9.18 o 
  -2   7  12        6.95        7.39      6.76 o 
  -1   7  12       23.21       26.68      8.61 o 
   0   7  12      457.05      470.71     19.08 o 
   1   7  12      217.74      226.52     10.98 o 
   2   7  12      370.63      341.14     13.71 o 
   3   7  12       30.64       42.22     10.53 o 
   4   7  12        0.03        0.88     11.29 o 
  -4   8  12        2.13        1.70     13.35 o 
  -3   8  12      157.88      161.18     13.11 o 
  -2   8  12       53.95       53.67      8.36 o 
  -1   8  12       57.59       76.73     10.38 o 
   0   8  12        6.92       13.13      7.68 o 
   1   8  12       45.44       37.26      7.12 o 
   2   8  12       97.28      100.87      9.75 o 
   3   8  12        6.12        8.48     10.11 o 
   4   8  12        7.66        3.94      9.79 o 
  -4   9  12       27.50       46.16     13.42 o 
  -3   9  12        5.35       31.81     12.07 o 
  -2   9  12       36.92       54.40     15.20 o 
  -1   9  12      529.04      582.36     37.17 o 
   0   9  12       11.71        0.00     13.60 o 
   1   9  12       82.13       78.29      9.28 o 
   2   9  12      162.30      149.88     10.71 o 
   3   9  12        0.96        7.99      9.19 o 
  -3  10  12       20.55       18.25     15.69 o 
  -2  10  12        0.20       10.30     12.36 o 
  -1  10  12       46.03       57.62     11.69 o 
   0  10  12      127.96      140.78     12.88 o 
   1  10  12       40.01       46.47      7.89 o 
   2  10  12       46.22       44.78     10.22 o 
   3  10  12       43.47       61.62     12.73 o 
  -2  11  12       13.26       17.11     14.56 o 
  -1  11  12      388.44      430.26     31.39 o 
   0  11  12       20.11       21.94     10.35 o 
   1  11  12        0.42        5.88      9.01 o 
  -6   1  13       60.41       78.51     14.11 o 
  -5   1  13       15.86       13.26      8.83 o 
  -4   1  13      113.33      114.91      8.99 o 
  -3   1  13       59.59       57.22      6.63 o 
  -2   1  13       33.68       33.68      6.04 o 
  -1   1  13       30.18       24.82      7.34 o 
   0   1  13        0.78        0.08      4.28 o 
   1   1  13       18.45       22.23      4.11 o 
   2   1  13      355.31      344.86     11.07 o 
   3   1  13        0.73        2.01      5.68 o 
   4   1  13        1.70        0.00      6.88 o 
   5   1  13       14.71       21.90     10.08 o 
  -6   2  13       53.64       55.42     11.53 o 
  -5   2  13       15.91       16.11      8.27 o 
  -4   2  13       87.77       98.64      8.26 o 
  -3   2  13      193.33      179.37      8.77 o 
  -2   2  13      132.22      138.76      7.80 o 
  -1   2  13      522.60      525.14     15.23 o 
   0   2  13        0.17        2.59      4.84 o 
   1   2  13      297.19      287.76      9.76 o 
   2   2  13       67.05       67.73      7.01 o 
   3   2  13        5.73        0.00      7.09 o 
   4   2  13       18.01       27.21      8.19 o 
   5   2  13        6.53       21.36     10.15 o 
  -6   3  13      336.99      410.71     34.90 o 
  -5   3  13       56.78       69.51      9.39 o 
  -4   3  13       70.59       70.77      7.39 o 
  -3   3  13       41.63       34.30      6.76 o 
  -2   3  13       34.16       36.78      6.10 o 
  -1   3  13        2.20        1.05      5.73 o 
   0   3  13        2.64        1.08      5.39 o 
   1   3  13       28.91       20.65      5.52 o 
   2   3  13      195.82      200.52      8.78 o 
   3   3  13       21.06       22.02      8.95 o 
   4   3  13       18.81       27.26      8.64 o 
   5   3  13       10.25       16.71      8.31 o 
  -5   4  13       17.58       22.69      7.79 o 
  -4   4  13      162.21      136.45     10.16 o 
  -3   4  13       15.89       24.99      6.35 o 
  -2   4  13      187.24      191.71      9.29 o 
  -1   4  13      547.88      546.57     13.47 o 
   0   4  13      119.25      115.97      7.49 o 
   1   4  13        7.35        6.86      5.10 o 
   2   4  13      458.31      447.75     14.02 o 
   3   4  13       12.62        8.53      9.68 o 
   4   4  13        0.42        0.00     10.30 o 
   5   4  13       20.53       20.20     14.31 o 
  -5   5  13       72.02       91.88      9.77 o 
  -4   5  13       32.95       36.15      8.36 o 
  -3   5  13      281.22      260.67     10.69 o 
  -2   5  13      258.95      250.56     10.28 o 
  -1   5  13      230.26      242.84     11.88 o 
   0   5  13      148.18      158.66     10.08 o 
   1   5  13      140.60      137.42      7.79 o 
   2   5  13        0.04        2.62      6.22 o 
   3   5  13        4.65        0.64      9.02 o 
   4   5  13      107.62      125.68     13.98 o 
   5   5  13        0.09        0.00     10.59 o 
  -5   6  13        2.87        9.58      8.42 o 
  -4   6  13       47.18       45.27      8.68 o 
  -3   6  13        1.39        0.96      7.42 o 
  -2   6  13        8.39        2.35      8.67 o 
  -1   6  13      152.39      165.45     12.98 o 
   0   6  13       45.67       49.18      8.00 o 
   1   6  13      194.23      190.47     10.42 o 
   2   6  13      176.32      173.08     10.60 o 
   3   6  13       32.28       41.49      9.63 o 
   4   6  13      259.95      264.77     29.01 o 
  -4   7  13       18.71        6.79     10.83 o 
  -3   7  13       24.80       28.82      9.13 o 
  -2   7  13        3.95        0.00      7.14 o 
  -1   7  13      265.33      271.45     15.79 o 
   0   7  13        7.01        1.39      6.77 o 
   1   7  13       49.18       54.30      8.25 o 
   2   7  13      252.87      250.21     12.84 o 
   3   7  13        0.04        0.00      9.21 o 
   4   7  13        0.01        0.00     10.63 o 
  -4   8  13        2.05        0.00     12.85 o 
  -3   8  13       34.34       27.58     10.54 o 
  -2   8  13       17.88       11.15      7.19 o 
  -1   8  13       33.45       22.72      9.41 o 
   0   8  13      134.82      142.88     13.28 o 
   1   8  13      133.69      129.82     10.85 o 
   2   8  13       11.37        9.11      9.52 o 
   3   8  13       72.81       76.93     12.31 o 
  -3   9  13       11.27       21.09     14.13 o 
  -2   9  13       68.51       81.17     15.62 o 
  -1   9  13      173.77      189.02     13.86 o 
   0   9  13       50.19       49.39     11.24 o 
   1   9  13        2.83        0.00      8.13 o 
   2   9  13      248.41      241.50     13.59 o 
   3   9  13        2.72       17.97     12.75 o 
  -2  10  13      166.94      198.90     21.30 o 
  -1  10  13       32.70       41.81     11.82 o 
   0  10  13        8.29        7.20     11.97 o 
   1  10  13       33.79       32.60     10.48 o 
   2  10  13       14.70       14.80      9.71 o 
   0  11  13       13.23        7.00     11.66 o 
  -5   0  14       57.97       47.72     11.84 o 
  -4   0  14        0.22        3.55     11.18 o 
  -3   0  14      398.37      412.01     19.01 o 
  -2   0  14      140.41      138.69     10.31 o 
  -1   0  14      176.67      176.46     13.20 o 
   0   0  14      315.08      330.30     11.98 o 
   1   0  14      467.64      444.93     13.51 o 
   2   0  14      995.20      966.38     24.80 o 
   3   0  14      197.04      208.08     13.75 o 
   4   0  14        4.30        0.00     12.85 o 
   5   0  14       71.61       64.98     16.90 o 
  -5   1  14        0.01        1.14      7.97 o 
  -4   1  14      338.82      338.95     12.71 o 
  -3   1  14        0.53        0.00      5.95 o 
  -2   1  14       54.67       68.78      6.82 o 
  -1   1  14      114.31       96.97      8.99 o 
   0   1  14      285.00      275.90      9.84 o 
   1   1  14       31.48       31.55      5.15 o 
   2   1  14       14.59       13.91      6.65 o 
   3   1  14       16.32       11.14      5.79 o 
   4   1  14       13.58       20.79      7.85 o 
   5   1  14       35.52       33.57     10.98 o 
  -5   2  14        0.20        4.87      8.07 o 
  -4   2  14        1.67        8.48      6.51 o 
  -3   2  14       27.18       29.71      6.37 o 
  -2   2  14       17.91       16.96      5.64 o 
  -1   2  14       36.98       26.27      7.37 o 
   0   2  14       17.45       11.77      5.36 o 
   1   2  14      360.71      339.69     10.93 o 
   2   2  14        7.14        9.32      5.91 o 
   3   2  14      627.74      620.99     18.09 o 
   4   2  14        9.17       17.19      7.87 o 
   5   2  14       17.53       21.76     16.65 o 
  -5   3  14       26.41       26.64      8.83 o 
  -4   3  14      190.37      183.81     10.17 o 
  -3   3  14      180.35      169.78      9.42 o 
  -2   3  14       73.83       55.96      6.58 o 
  -1   3  14       52.71       48.03      6.91 o 
   0   3  14       13.29       10.59      5.28 o 
   1   3  14      508.68      482.06     12.56 o 
   2   3  14      485.70      474.11     18.67 o 
   3   3  14      454.06      435.05     19.28 o 
   4   3  14        0.33        6.10      9.44 o 
   5   3  14        1.35        9.66     16.62 o 
  -5   4  14        7.94        5.51      7.90 o 
  -4   4  14       64.91       60.65      7.95 o 
  -3   4  14       30.70       21.74      6.77 o 
  -2   4  14       84.49       74.67      7.02 o 
  -1   4  14      110.34       98.57      8.16 o 
   0   4  14      208.85      188.02     10.65 o 
   1   4  14        0.62        4.44      5.21 o 
   2   4  14       58.86       49.15      7.24 o 
   3   4  14      233.88      206.43     14.67 o 
   4   4  14       99.71      113.74     13.65 o 
   5   4  14        4.85        6.50     11.52 o 
  -5   5  14       15.17       14.71      9.31 o 
  -4   5  14        1.01        3.07      7.78 o 
  -3   5  14        7.90       12.88      6.70 o 
  -2   5  14      290.09      299.01     11.36 o 
  -1   5  14      412.40      418.32     14.90 o 
   0   5  14       20.10       30.08      7.10 o 
   1   5  14      204.72      196.24     10.76 o 
   2   5  14      287.79      270.72     12.32 o 
   3   5  14       17.85       19.33      9.76 o 
   4   5  14        2.53        0.00     10.62 o 
  -4   6  14       58.56       50.96     11.33 o 
  -3   6  14        3.16        3.48      7.56 o 
  -2   6  14       27.17       28.90      7.35 o 
  -1   6  14       51.01       63.12      8.72 o 
   0   6  14      321.09      335.61     13.75 o 
   1   6  14        0.10        4.02      7.07 o 
   2   6  14       34.77       37.74      7.88 o 
   3   6  14       18.96       21.99     10.12 o 
   4   6  14      149.70      183.53     16.12 o 
  -4   7  14        4.58        0.00     10.41 o 
  -3   7  14       30.45       28.04      9.60 o 
  -2   7  14       10.34       11.20      7.16 o 
  -1   7  14      591.23      585.73     21.91 o 
   0   7  14       51.84       49.41     10.27 o 
   1   7  14        0.10        0.92      7.40 o 
   2   7  14        1.50        3.67      7.59 o 
   3   7  14        4.92        7.63     10.08 o 
  -3   8  14       24.02       16.31      9.62 o 
  -2   8  14      144.09      161.37     11.65 o 
  -1   8  14      101.92      105.46     13.11 o 
   0   8  14      314.33      305.33     18.14 o 
   1   8  14        0.41        4.95      8.64 o 
   2   8  14        6.60        8.92      7.60 o 
   3   8  14        1.36       11.47     11.89 o 
  -3   9  14       26.67       50.70     17.33 o 
  -2   9  14        4.37        6.53     14.49 o 
  -1   9  14        7.48        4.63     10.16 o 
   0   9  14        0.29        0.00     10.67 o 
   1   9  14       10.53        2.47     10.74 o 
   2   9  14       67.43       68.19      9.95 o 
  -1  10  14       58.30       74.75     12.40 o 
   0  10  14      158.77      145.66     14.60 o 
   1  10  14        4.69       27.47     11.51 o 
  -5   1  15        4.69        5.01      7.34 o 
  -4   1  15      293.76      295.87     12.93 o 
  -3   1  15       34.76       39.47      6.64 o 
  -2   1  15        2.34        0.82      5.99 o 
  -1   1  15        0.42        2.14      6.86 o 
   0   1  15        8.49       23.53      6.08 o 
   1   1  15       82.83       81.94      6.39 o 
   2   1  15       19.36       11.28      6.14 o 
   3   1  15       20.82        6.98      9.84 o 
   4   1  15        1.77        0.00     17.15 o 
  -5   2  15        0.04        0.00      7.87 o 
  -4   2  15       59.34       68.27      7.58 o 
  -3   2  15        0.94        0.00      6.31 o 
  -2   2  15        3.58        7.89      6.05 o 
  -1   2  15        1.96        0.00      7.20 o 
   0   2  15       14.34       14.86      6.81 o 
   1   2  15      153.73      148.52      8.56 o 
   2   2  15      128.15      128.55      8.38 o 
   3   2  15      100.97       95.47      9.85 o 
   4   2  15        4.01        3.61      8.26 o 
  -5   3  15       24.18       39.27      8.90 o 
  -4   3  15       86.43       88.43      8.46 o 
  -3   3  15        9.03        8.02      6.75 o 
  -2   3  15       14.49       11.93      6.10 o 
  -1   3  15      141.19      164.05      9.22 o 
   0   3  15       13.66       12.28      7.30 o 
   1   3  15        4.62        2.30      5.98 o 
   2   3  15      145.58      143.83     12.83 o 
   3   3  15      123.07      114.32     13.05 o 
   4   3  15       26.45       43.38     10.31 o 
  -5   4  15       20.82       15.04      8.58 o 
  -4   4  15       55.92       52.29      7.65 o 
  -3   4  15        0.48        1.26      6.17 o 
  -2   4  15      127.86      133.77      8.21 o 
  -1   4  15      149.09      171.17      9.64 o 
   0   4  15       22.14       24.65      6.80 o 
   1   4  15      125.70      122.19      8.13 o 
   2   4  15      222.20      231.98     14.98 o 
   3   4  15        1.83       20.23     10.04 o 
   4   4  15      122.81      126.32     19.95 o 
  -4   5  15       36.86       30.15      7.87 o 
  -3   5  15       68.53       76.49      8.17 o 
  -2   5  15       12.63       25.15      7.96 o 
  -1   5  15       44.56       40.35      8.52 o 
   0   5  15      177.68      180.86     11.31 o 
   1   5  15        0.01        0.00      6.83 o 
   2   5  15       17.63       18.15      8.89 o 
   3   5  15      186.86      178.21     14.24 o 
   4   5  15        0.70        0.00     11.13 o 
  -4   6  15        9.42        6.41     12.24 o 
  -3   6  15        6.13        0.91      8.39 o 
  -2   6  15        2.36        6.92      7.68 o 
  -1   6  15      473.97      499.95     17.08 o 
   0   6  15      119.18      116.65      9.70 o 
   1   6  15       48.30       59.09     12.59 o 
   2   6  15        9.75        1.82      7.17 o 
   3   6  15       17.77       24.99     11.05 o 
  -3   7  15       10.73       16.20      9.59 o 
  -2   7  15        1.94        0.00      7.91 o 
  -1   7  15       24.86       26.10      8.65 o 
   0   7  15      102.04      106.14     12.67 o 
   1   7  15        0.00       10.24      9.94 o 
   2   7  15        1.92        1.56      8.35 o 
   3   7  15        0.65        7.38     10.95 o 
  -3   8  15       27.60       35.48     17.58 o 
  -2   8  15        4.55        7.19      7.99 o 
  -1   8  15        9.77       16.73      7.93 o 
   0   8  15        3.70        0.44      8.66 o 
   1   8  15       10.90       31.30      9.86 o 
   2   8  15       43.50       46.10      8.77 o 
  -2   9  15       23.24       25.71     12.85 o 
  -1   9  15      113.04      137.00     14.83 o 
   0   9  15       22.31       13.74     10.05 o 
   1   9  15       15.60       31.16     12.65 o 
  -5   0  16       75.51       99.88     14.60 o 
  -4   0  16      305.09      348.42     20.10 o 
  -3   0  16       28.91       43.54     12.32 o 
  -2   0  16        0.19        4.96     10.50 o 
  -1   0  16      121.36      160.16     13.03 o 
   0   0  16      278.42      265.48     12.19 o 
   1   0  16        6.92       13.04      9.19 o 
   2   0  16       38.03       37.21      9.19 o 
   3   0  16        7.90        8.34      8.77 o 
   4   0  16       21.64        3.34     14.20 o 
  -4   1  16       30.15       30.15      8.01 o 
  -3   1  16       17.33       20.47      6.74 o 
  -2   1  16        2.75        6.49      6.33 o 
  -1   1  16       56.15       50.12      8.54 o 
   0   1  16      108.17       96.93      8.98 o 
   1   1  16        0.30        3.62      5.19 o 
   2   1  16        1.98        0.00      6.64 o 
   3   1  16       75.26       78.27      9.98 o 
   4   1  16        4.85       11.74     10.58 o 
  -4   2  16      272.59      281.00     11.34 o 
  -3   2  16      132.02      132.10      8.66 o 
  -2   2  16       80.93       59.18      7.11 o 
  -1   2  16        0.34        5.31      7.54 o 
   0   2  16       17.73        5.54      7.11 o 
   1   2  16        6.57        6.55      6.19 o 
   2   2  16       16.37       13.77      7.74 o 
   3   2  16        0.37        2.76      7.93 o 
   4   2  16      184.72      184.05     12.46 o 
  -4   3  16        7.96       22.43      8.61 o 
  -3   3  16        0.01        3.66      6.02 o 
  -2   3  16       26.64       29.42      6.79 o 
  -1   3  16       27.16       15.38      6.60 o 
   0   3  16       20.51       18.65      7.37 o 
   1   3  16       23.00       19.81      6.13 o 
   2   3  16      315.08      260.72     15.90 o 
   3   3  16      596.95      574.63     22.75 o 
   4   3  16        3.29       17.78      9.91 o 
  -4   4  16        0.39        0.00      6.47 o 
  -3   4  16      102.53      101.07      8.32 o 
  -2   4  16      107.26       94.36      8.01 o 
  -1   4  16      244.25      216.11     10.81 o 
   0   4  16       10.81        0.58      8.37 o 
   1   4  16       30.08       25.13      7.26 o 
   2   4  16        2.71        1.88      9.96 o 
   3   4  16       16.38       18.49     11.14 o 
  -4   5  16       23.72       31.63      8.06 o 
  -3   5  16        6.67       11.46      6.99 o 
  -2   5  16        4.49        9.98      7.33 o 
  -1   5  16        0.05        2.78      8.40 o 
   0   5  16        0.00        4.49      7.20 o 
   1   5  16       12.70       11.31      7.43 o 
   2   5  16       47.64       59.95     12.25 o 
   3   5  16      119.93      128.42     13.59 o 
  -3   6  16        4.23       11.45      9.41 o 
  -2   6  16       38.33       30.60      7.88 o 
  -1   6  16       14.80       21.00      8.18 o 
   0   6  16      164.55      171.35     11.26 o 
   1   6  16        0.94        8.84     10.93 o 
   2   6  16       11.07        4.11     10.86 o 
   3   6  16        3.37        0.00     13.88 o 
  -3   7  16        6.89       17.13      8.98 o 
  -2   7  16        8.19       15.38      7.85 o 
  -1   7  16       49.09       55.16      8.60 o 
   0   7  16       94.52      101.89     11.95 o 
   1   7  16        0.03        8.02      9.81 o 
   2   7  16        0.68        0.00      9.43 o 
  -2   8  16        6.73       11.37      8.90 o 
  -1   8  16      218.87      241.79     14.14 o 
   0   8  16        0.04        8.77     11.38 o 
   1   8  16        3.53        7.65     12.83 o 
  -4   1  17        0.08        0.55      8.44 o 
  -3   1  17        2.90        5.21      8.52 o 
  -2   1  17        0.42        0.29      6.24 o 
  -1   1  17       22.70       12.45      8.09 o 
   0   1  17       28.18       29.13      8.11 o 
   1   1  17       25.88       28.73      8.45 o 
   2   1  17        2.40        0.00      6.59 o 
   3   1  17       13.08       20.64      8.42 o 
  -4   2  17       20.29       24.95      8.47 o 
  -3   2  17       45.22       48.12      7.47 o 
  -2   2  17      122.70      124.40      8.81 o 
  -1   2  17       79.80       88.25      8.81 o 
   0   2  17        0.02        1.96      7.61 o 
   1   2  17        9.05        4.11      6.03 o 
   2   2  17       13.12       15.48      8.05 o 
   3   2  17        3.85        0.00     17.04 o 
  -4   3  17       18.60       25.46      7.76 o 
  -3   3  17       55.73       56.25      7.70 o 
  -2   3  17      123.10      114.90      8.68 o 
  -1   3  17       49.05       34.29      7.11 o 
   0   3  17       15.34       15.29      7.82 o 
   1   3  17        0.08        9.80      6.73 o 
   2   3  17        6.39        4.49     10.49 o 
   3   3  17      111.79      129.74     14.10 o 
  -3   4  17      141.06      150.56      9.29 o 
  -2   4  17       47.92       36.58      7.21 o 
  -1   4  17       19.55       21.60      7.14 o 
   0   4  17       36.27       50.21      8.55 o 
   1   4  17       25.54       29.91      7.67 o 
   2   4  17      128.99      112.84     13.14 o 
   3   4  17       72.67       75.25     13.24 o 
  -3   5  17        0.54        0.00      7.43 o 
  -2   5  17        1.31        0.89      7.65 o 
  -1   5  17       81.12       76.95      9.74 o 
   0   5  17      284.47      275.82     14.35 o 
   1   5  17      122.04      121.78     12.70 o 
   2   5  17       47.22       61.47     11.67 o 
  -2   6  17        9.96       22.69      8.27 o 
  -1   6  17        5.53        8.67      8.91 o 
   0   6  17       22.67       28.60      8.50 o 
   1   6  17       84.44       78.40     12.51 o 
   2   6  17        4.60        0.00     11.69 o 
  -1   7  17       63.26       80.87     10.76 o 
   0   7  17      137.14      156.21     15.84 o 
   1   7  17        5.79       15.80     24.04 o 
  -3   0  18       26.84       28.25     12.67 o 
  -2   0  18       23.74       23.30     10.93 o 
  -1   0  18       20.47       30.75     17.11 o 
   0   0  18       71.95       38.91     15.13 o 
   1   0  18      261.54      302.19     17.73 o 
   2   0  18       25.70       23.44     10.08 o 
   3   0  18        0.00        1.35     10.94 o 
  -3   1  18      331.75      379.73     15.03 o 
  -2   1  18        7.18        3.68      7.26 o 
  -1   1  18        6.58        2.25      8.21 o 
   0   1  18        2.24       13.90      8.03 o 
   1   1  18      203.07      204.20     12.40 o 
   2   1  18        9.92        9.73      7.63 o 
   3   1  18       40.60       38.79      9.38 o 
  -3   2  18        6.63        3.49      7.42 o 
  -2   2  18       13.65       16.69      7.09 o 
  -1   2  18        5.96        3.83      7.55 o 
   0   2  18       13.02       15.86      8.44 o 
   1   2  18       14.26       14.32      8.56 o 
   2   2  18       72.13       66.72      9.72 o 
  -3   3  18      276.69      290.41     15.38 o 
  -2   3  18      166.72      185.70     10.30 o 
  -1   3  18        4.41       11.11      6.97 o 
   0   3  18       14.31       21.18      7.96 o 
   1   3  18       12.43       18.15      8.20 o 
   2   3  18        0.00        0.00     15.45 o 
  -2   4  18       38.96       51.24      7.83 o 
  -1   4  18       42.78       42.78     10.10 o 
   0   4  18       12.80       14.51      8.73 o 
   1   4  18       22.51       25.22     10.67 o 
   2   4  18       12.22        9.28     11.81 o 
  -2   5  18        3.46        5.24      7.70 o 
  -1   5  18        0.87        8.71      9.22 o 
   0   5  18       67.97       99.03     10.44 o 
   1   5  18       17.34        0.00     22.90 o 
  -1   6  18      106.77      136.02     11.95 o 
   0   6  18       47.53       53.49     12.45 o 
  -2   1  19       30.24       31.90      8.84 o 
  -1   1  19       15.28       17.06      7.62 o 
   0   1  19       54.09       74.44      9.99 o 
   1   1  19        8.60       14.26     11.54 o 
   2   1  19       52.79       59.48     11.98 o 
  -2   2  19       10.54       16.35      7.54 o 
  -1   2  19        0.38        2.40      7.67 o 
   0   2  19       60.91       72.41      9.32 o 
   1   2  19        0.39        2.87     10.01 o 
  -2   3  19       23.41       21.45      7.25 o 
  -1   3  19        0.75        0.00      7.79 o 
   0   3  19        3.58       14.36      8.88 o 
   1   3  19       35.66       34.66     10.45 o 
  -1   4  19        1.81        0.00     10.31 o 
   0   4  19      110.40      110.02     11.09 o 
                                                 
